# Supplementary material for: Whole-Genome Resequencing Reveals Loci Associated With Thoracic Vertebrae Number in Sheep
Source: Front Genet. 2019 Jul 18;10:674. doi: 10.3389/fgene.2019.00674 (PMC6657399; doi:10.3389/fgene.2019.00674)
Supplement: Supplementary file 1 [file Table_1.xlsx]

## Sheet: Legend
Whole-genome resequencing reveals loci associated with thoracic number in sheep
Cunyuan Li1, 2†, Ming Li3†, Xiaoyue Li1†, Wei Ni1*, Yueren Xu1, Xiangyu Zhang1, Bin Wei3, Mengdan Zhang1, Huixiang Li1, Xiaoxu Hou1, Zhijing Liu1, Yue Zhao3, Li Liu1, Rui Yao1, Hanli Dang1, Shuting Yu1, Yu Jiang3,*, Shengwei Hu1,*
Supporting material
Supplementary Table S1. Foetuses sampling information.
Supplementary Table S2. List of primers used in the present study.
Supplementary Table S3 Read mapping statistics and coverage of depth.
Supplementary Table S4. Number of reads and bases in quality control.
Supplementary Table S5. Number of annotated SNPs in different gene regions.
Supplementary Table S6. Protein altering mutations in selected region.
Supplementary Table S7. SNP site annotation information for VRTN gene.
Supplementary Table S8. FST values for each window in the whole genome.
Supplementary Table S9. HP ratio for each window in the whole genome.

## Sheet: Supplementary Table S1
Supplementary Table S1. Foetuses sampling information.
Ewe number	Fetal sheep number	Thoracic trait	Body length（mm)	Approximately days of gestation
EE1	FE1	T13	70	44
EE2	FE2	T14	66	44
EE3	FE3	T13	80	47
EE4	FE4	T14	76	47
EE5	FE5	T13	82	48
EE6	FE6	T14	79	48
EE7	FE7	T13	92	50
EE8	FE8	T14	87.5	50
EE9	FE9	T13	145	63
EE10	FE10	T14	143	63
EE11	FE11	T13	180	72
EE12	FE12	T14	190	74

## Sheet: Supplementary Table S2
Supplementary Table S2. List of primers used in the present study.
Gene name	Primer sequence (forward/reverse)	Annealing Temperature(℃)	Primer length（bp）	Amplicon size (bp)
VRTN	AGGAGTCCCCGGAGATGA	57.18	18	201
	GGATGACACGGTTAAAGTACG	55.61	21
β-Actin	CCAACCGTGAGAAGATGACC	57.45	20	97
	CCAGAGGCGTACAGGGACAG	61.55	20

## Sheet: Supplementary Table S3
Supplementary Table S3. Read mapping statistics and coverage of depth.
Sample	Total reads	Mapped reads	Mapping rate	Duplication	Insert size	Depth	1X	2X	3X	4X
SG-1	387833995	383206293	0.9881	0.0904	279	20.8995X	0.9737	0.9701	0.9668	0.9634
SG-2	420152399	416128111	0.9904	0.1065	271	22.7346X	0.9739	0.9705	0.9675	0.9647
SG-3	398006590	394721515	0.9917	0.0926	285	21.5543X	0.9739	0.9703	0.9671	0.9638
SG-4	436674653	433332976	0.9923	0.0988	290	23.8633X	0.9742	0.9709	0.9682	0.9655
SG-5	378486749	375475706	0.992	0.0883	297	20.6289X	0.9738	0.9702	0.967	0.9639
SG-6	407828890	403933956	0.9904	0.0941	285	22.2611X	0.9739	0.9705	0.9676	0.9648
SG-7	455007126	449242350	0.9873	0.1027	296	24.6469X	0.9745	0.9713	0.9687	0.9661
SG-8	360445709	356925012	0.9902	0.0851	297	19.1604X	0.9736	0.9697	0.9661	0.9621
SG-9	376129648	371664974	0.9881	0.0891	293	20.0913X	0.9738	0.9701	0.9667	0.9631
SG-10	391493847	385978080	0.9859	0.0917	294	20.9213X	0.9739	0.9703	0.9671	0.9638
SG-11	351032520	347115385	0.9888	0.0846	257	18.9065X	0.9732	0.9693	0.9658	0.9621
SG-12	371766494	367739270	0.9892	0.0886	327	19.4273X	0.9737	0.9695	0.9655	0.9611
SG-13	374307950	371712958	0.9931	0.0886	317	19.6562X	0.974	0.9701	0.9666	0.9631
SG-14	374570788	371057736	0.9906	0.0887	323	19.6085X	0.974	0.97	0.9663	0.9624
SG-15	371015197	367798673	0.9913	0.0882	319	19.4236X	0.974	0.97	0.9663	0.9623
SG-16	377495216	374081450	0.991	0.089	321	19.7527X	0.9741	0.9703	0.967	0.9635
SG-17	374663550	371574761	0.9918	0.0889	328	19.6018X	0.9741	0.9703	0.9668	0.9631
SG-18	377547321	372932672	0.9878	0.0885	319	19.6869X	0.9742	0.9704	0.9672	0.9639
SG-19	375883190	372935110	0.9922	0.089	331	19.7006X	0.9742	0.9704	0.967	0.9633
SG-20	373798882	370085692	0.9901	0.088	332	19.5818X	0.9742	0.9705	0.9673	0.964
SG-21	369380133	365759209	0.9902	0.0879	324	19.3221X	0.974	0.9702	0.9666	0.9628
SG-22	386346255	382996933	0.9913	0.0922	302	20.6232X	0.974	0.9705	0.9673	0.9643
SG-23	365725621	362734116	0.9918	0.0875	317	19.4705X	0.9739	0.9701	0.9667	0.9629
SG-24	363582832	360431412	0.9913	0.0882	305	19.5067X	0.9738	0.97	0.9665	0.9628
SG-25	369185056	366201086	0.9919	0.0889	305	19.8318X	0.9739	0.9702	0.9669	0.9635
SG-26	398388556	394651342	0.9906	0.0942	307	21.4167X	0.9741	0.9706	0.9675	0.9643
SG-27	392154874	388828947	0.9915	0.093	301	21.2681X	0.974	0.9705	0.9673	0.964
SG-28	363200468	358497629	0.9871	0.0874	302	19.7237X	0.9737	0.97	0.9666	0.9629
SG-29	367495631	364273123	0.9912	0.0881	320	19.9869X	0.9739	0.9703	0.967	0.9637
SG-30	369471992	365143998	0.9883	0.0887	299	19.7881X	0.9738	0.9701	0.9669	0.9635
SG-31	415965981	412135329	0.9908	0.0974	295	22.3683X	0.9742	0.9708	0.9678	0.9649
SG-32	366195681	362388464	0.9896	0.087	292	19.5439X	0.9738	0.97	0.9667	0.9634
SG-33	395807580	391773082	0.9898	0.0927	296	21.129X	0.9741	0.9705	0.9675	0.9645
SG-34	381068004	377580859	0.9908	0.0917	280	20.5191X	0.9739	0.9703	0.9671	0.9641
SG-35	364666087	360712035	0.9892	0.0867	297	19.3293X	0.9738	0.97	0.9666	0.9631
SG-36	381413463	376799359	0.9879	0.0899	299	20.0643X	0.974	0.9702	0.9667	0.9631
SG-37	391324250	387515531	0.9903	0.0918	303	20.6556X	0.9742	0.9705	0.9674	0.9642
SG-38	359421812	355412253	0.9888	0.0876	301	19.1792X	0.9736	0.9697	0.9661	0.9623
SG-39	379373315	374464543	0.9871	0.0905	305	19.9323X	0.974	0.9702	0.9669	0.9634
SG-40	369240283	365383399	0.9896	0.0885	293	19.5109X	0.9739	0.97	0.9666	0.9631
SG-41	369523571	365813850	0.99	0.0881	295	19.6384X	0.9739	0.9701	0.9669	0.9636
SG-42	365314846	362617269	0.9926	0.0873	312	19.1566X	0.9739	0.97	0.9664	0.9627
SG-43	366462012	363730480	0.9925	0.0877	311	19.2477X	0.9739	0.9699	0.9663	0.9625
SG-44	419914859	415486544	0.9895	0.096	312	22.6137X	0.9743	0.9708	0.9679	0.965
SG-45	448819594	445516916	0.9926	0.1013	314	24.2678X	0.9745	0.9712	0.9684	0.9658
SG-46	430535705	427659564	0.9933	0.0981	311	23.1239X	0.9744	0.9711	0.9682	0.9655
SG-47	374817211	370787473	0.9892	0.0872	316	20.0396X	0.9739	0.9702	0.9669	0.9637
SG-48	363554714	361267880	0.9937	0.0866	314	19.1001X	0.974	0.9702	0.9669	0.9636
SG-49	375780815	372578847	0.9915	0.0884	312	19.7012X	0.9741	0.9704	0.9672	0.9641
SG-50	371975618	368669432	0.9911	0.0877	319	19.5329X	0.9741	0.9704	0.9671	0.9639
SG-51	401795702	398302309	0.9913	0.0931	313	21.4654X	0.9742	0.9707	0.9677	0.9648
SG-52	431051221	426470257	0.9894	0.0981	321	22.9271X	0.9745	0.9712	0.9685	0.9658
SG-53	373406225	365749378	0.9795	0.0875	314	19.3256X	0.974	0.97	0.9665	0.963
SG-54	430868887	420467034	0.9759	0.0971	313	22.9449X	0.9744	0.9711	0.9683	0.9656
SG-55	407491845	404297416	0.9922	0.0942	312	22.1185X	0.9742	0.9708	0.9679	0.9651
SG-56	381942857	379037115	0.9924	0.0894	313	20.6783X	0.9739	0.9702	0.9668	0.9634
SG-57	416119110	412944301	0.9924	0.0966	311	22.5976X	0.9741	0.9704	0.9671	0.9638
SG-58	462173049	458897313	0.9929	0.1045	318	25.2721X	0.9745	0.9712	0.9684	0.9657
SG-59	410515590	408081596	0.9941	0.0951	305	22.3541X	0.9743	0.9708	0.9679	0.965
SG-60	446882427	442970038	0.9912	0.1023	309	24.1762X	0.9745	0.971	0.9681	0.9651

## Sheet: Supplementary Table S4
Supplementary Table S4. Number of reads and bases in quality control.
Sample	Raw Base(bp)	Clean Base(bp)	Effective Rate(%)	Error Rate(%)	Q20(%)	Q30(%)	GC Content(%)
SG-1	69709488900	69595926600	99.84	0.03	95.61	89.87	43.64
SG-2	74943238200	74786211600	99.79	0.03	95.95	90.31	43.14
SG-3	70987055700	70871109000	99.84	0.03	95.85	90.16	43.7
SG-4	77323013700	77189032500	99.83	0.03	96.53	91.49	43.8
SG-5	67689939600	67566120000	99.82	0.03	96.23	90.93	43.84
SG-6	72322321500	72196123500	99.83	0.03	96.65	91.78	43.56
SG-7	81475733400	81339126300	99.83	0.03	96.11	90.68	43.95
SG-8	64731173400	64657567500	99.89	0.04	93.88	86.06	43.67
SG-9	71478999000	71382667800	99.87	0.04	94.66	87.73	43.93
SG-10	73948966200	73833759900	99.84	0.04	95.04	88.41	43.97
SG-11	66257856300	66142770600	99.83	0.03	95.64	89.56	43.95
SG-12	67683060900	67606835700	99.89	0.06	93.42	85	44.16
SG-13	67794737400	67683472500	99.84	0.06	93.4	85	43.59
SG-14	68227260000	68132608500	99.86	0.06	93.4	85	43.81
SG-15	67592999400	67507000800	99.87	0.06	93.42	85	43.61
SG-16	68219116500	68132310900	99.87	0.06	93.39	85	43.36
SG-17	67765603500	67673848800	99.86	0.06	93.48	85	43.41
SG-18	68314481400	68210536800	99.85	0.06	93.39	85	43.3
SG-19	68109764700	68019122400	99.87	0.06	93.39	85	43.35
SG-20	68619550200	68525747700	99.86	0.06	93.37	85	43.49
SG-21	67494453300	67388229600	99.84	0.06	93.4	85	43.51
SG-22	68797972200	68634403800	99.76	0.04	94.38	87.29	43.34
SG-23	65474662800	65329528200	99.78	0.04	94.12	86.79	43.58
SG-24	65536682700	65406076500	99.8	0.04	95.14	88.59	43.61
SG-25	66483800400	66333276300	99.77	0.04	95.08	88.44	43.61
SG-26	72296469600	72155907600	99.81	0.04	95.39	89.11	43.52
SG-27	69849800700	69680325900	99.76	0.03	96.08	90.56	43.57
SG-28	65721327600	65584118100	99.79	0.03	96.45	91.41	43.23
SG-29	66294307500	66187567800	99.84	0.03	95.91	90.36	43.05
SG-30	66210166200	66070715400	99.79	0.04	95.31	88.92	43.1
SG-31	74027001300	73912784100	99.85	0.04	95.38	89.03	43.12
SG-32	67472247300	67314052500	99.77	0.04	94.28	86.97	43.48
SG-33	73628963400	73507795800	99.84	0.04	94.26	86.89	43.49
SG-34	67775507700	67277524200	99.27	0.03	95.48	89.28	43.49
SG-35	67783815300	67687865100	99.86	0.05	93.55	85.31	43.6
SG-36	69652771200	69529850100	99.82	0.05	93.44	85	43.5
SG-37	70819624200	70703450100	99.84	0.05	93.61	85	43.27
SG-38	64768811400	64605996000	99.75	0.04	94.36	86.67	42.91
SG-39	68968946400	68826410100	99.79	0.05	93.56	85	43.18
SG-40	68162003700	67992371700	99.75	0.05	93.37	85	43.19
SG-41	67924680600	67753916100	99.75	0.05	93.63	85.52	43.19
SG-42	66205236000	66103912800	99.85	0.06	93.44	85	43.69
SG-43	67519494600	67423907700	99.86	0.06	93.44	85	44.01
SG-44	74974337400	74852712600	99.84	0.03	95.1	88.92	43.77
SG-45	80070383700	79951136100	99.85	0.03	95.16	89.03	43.79
SG-46	77621532900	77482779600	99.82	0.04	94.24	86.95	43.4
SG-47	67406022900	67302715800	99.85	0.04	94.08	86.63	43.4
SG-48	66651830700	66555314400	99.86	0.06	93.45	85	43.45
SG-49	68400903600	68296576500	99.85	0.06	93.48	85	43.44
SG-50	67851535200	67751244000	99.85	0.06	93.41	85	43.48
SG-51	71644352100	71519929800	99.83	0.04	94.53	87.66	43.64
SG-52	77207773500	77092947900	99.85	0.05	94.21	87.07	43.48
SG-53	68181860400	68064559200	99.83	0.06	93.4	85	43.74
SG-54	76063211700	75936549900	99.83	0.03	95.5	89.46	43.32
SG-55	71493972900	71366092800	99.82	0.03	95.86	90.1	43.47
SG-56	67162097400	67025509800	99.8	0.03	95.29	89.09	43.88
SG-57	73787741700	73654797000	99.82	0.03	95.8	89.97	44.2
SG-58	83965091700	83738709600	99.73	0.03	96.43	91.45	44.03
SG-59	72096318600	71955654900	99.8	0.03	96.05	90.48	43.66
SG-60	78512193300	78341307600	99.78	0.03	95.54	89.6	44.2

## Sheet: Supplementary Table S5
Supplementary Table S5. Number of annotated SNPs in different gene regions.
Category	SNP Count
intergenic	25979044
intronic	14725579
exonic	390653
downstream	244651
UTR3	243657
upstream	240470
UTR5	183235
ncRNA_intronic	52757
upstream;downstream	7862
ncRNA_exonic	5308
splicing	1909
UTR5;UTR3	137
exonic;splicing	131
ncRNA_splicing	7
ncRNA_exonic;splicing	2

## Sheet: Supplementary Table S6
Supplementary Table S6. Protein altering mutations in selected region.
Chr	Pos	Ref	Alt	Gene	Changes of amino acids
2	104015243	T	C	MTMR9	V198A
2	104017304	G	A	MTMR9	R367K
2	104059028	C	T	LOC101118164	R8W
2	104059032	C	A	LOC101118164	P9Q
2	104059059	C	G	LOC101118164	P18R
2	104059112	C	T	LOC101118164	P36S
2	104059128	C	T	LOC101118164	T41M
2	104064118	G	A	LOC101118164	V118M
2	104067293	G	A	LOC101118164	S250N
2	104067317	A	G	LOC101118164	K258R
2	104067349	G	C	LOC101118164	D269H
2	104067385	G	A	LOC101118164	A281T
3	102472221	G	A	INPP4A	A773V
3	102482328	G	A	INPP4A	P564S
3	102482345	C	G	INPP4A	R558P
3	102482348	G	A	INPP4A	P557L
3	102482354	G	T	INPP4A	A555D
3	102483092	G	T	INPP4A	L506M
3	102483094	G	A	INPP4A	P505L
3	102483119	C	T	INPP4A	V497M
3	102483702	C	A	INPP4A	A429S
3	102493932	C	T	INPP4A	A167T
3	102495587	C	T	INPP4A	V140I
3	102508138	C	T	INPP4A	V10I
4	68831887	T	G	HOXA10	F30L
4	68840719	C	T	HOXA9	P103L
4	68849231	C	T	LOC105606599	L47F
4	68849328	C	A	LOC105606599	T79N
4	68852785	C	T	LOC105606599	P35L
4	101912774	G	A	TRIM24	A10T
4	101912781	G	C	TRIM24	G12A
4	101913034	A	G	TRIM24	H95R
4	101913072	G	C	TRIM24	A108P
4	101913073	C	G	TRIM24	A108G
4	101913102	A	C	TRIM24	T118P
4	101913103	C	A	TRIM24	T118K
7	82272015	G	A	BBOF1	R418K
7	82287282	T	C	ALDH6A1	T297A
7	82491155	G	C	ABCD4	P375R
7	82496140	G	A	ABCD4	Q111X
7	82496825	G	A	ABCD4	R69W
7	82500361	T	C	ABCD4	Q22R
7	82533451	C	G	VRTN	P46R
7	82533511	T	A	VRTN	F66Y
7	82533513	T	C	VRTN	S67P
7	82533904	C	A	VRTN	L197M
7	82534347	G	C	VRTN	K344N
7	82534714	C	T	VRTN	P467S
7	82534736	G	T	VRTN	R474L
7	82534915	G	A	VRTN	G534S
7	82535045	G	C	VRTN	G577A
7	82573114	T	C	SYNDIG1L	T211A
7	82573143	G	A	SYNDIG1L	T201I
7	82573286	T	G	SYNDIG1L	T199P
7	82573325	C	A	SYNDIG1L	G186W
7	82575304	C	T	SYNDIG1L	G45S
7	82635322	G	A	NPC2	T131I
7	89320035	A	G	TSHR	I192V
7	89320044	C	T	TSHR	H195Y
7	89369706	G	A	TSHR	A315T
7	89370072	G	C	TSHR	V437L
7	89370103	C	A	TSHR	T447N
7	89370156	T	A	TSHR	L465M
7	89370197	G	C	TSHR	Q478H
7	89370278	C	G	TSHR	S505R
7	89370599	C	G	TSHR	H612Q
7	89370625	G	A	TSHR	R621K
7	89370668	G	A	TSHR	M635I
7	89370705	C	A	TSHR	L648I
7	89370708	A	C	TSHR	M649L
7	89370733	C	G	TSHR	T657S
7	89370836	G	C	TSHR	M691I
7	89370900	T	C	TSHR	S713P
8	52265757	G	A	CEP162	R15Q
8	52278820	C	T	CEP162	P58L
8	52278879	A	G	CEP162	T78A
8	52279448	C	T	CEP162	S158F
14	15316036	G	T	ITFG1	T196N

## Sheet: Supplementary Table S7
Supplementary Table S7. SNP site annotation information for VRTN gene.
Chr	Pos	Ref	Alt	Mutation Type	Exon	Changes of amino acids
7	82533451	C	G	nonsynonymous SNV	exon1	P46R
7	82533455	G	T	synonymous SNV	exon1	R47R
7	82533511	T	A	nonsynonymous SNV	exon1	F66Y
7	82533513	T	C	nonsynonymous SNV	exon1	S67P
7	82533540	C	A	synonymous SNV	exon2	G75G
7	82533570	T	G	synonymous SNV	exon2	A85A
7	82533661	C	T	synonymous SNV	exon2	L116L
7	82533681	G	A	synonymous SNV	exon2	P122P
7	82533708	G	T	synonymous SNV	exon2	T131T
7	82533729	G	A	synonymous SNV	exon2	A138A
7	82533816	T	C	synonymous SNV	exon2	Y167Y
7	82533904	C	A	nonsynonymous SNV	exon2	L197M
7	82534035	C	T	synonymous SNV	exon2	P240P
7	82534266	G	C	synonymous SNV	exon2	R317R
7	82534347	G	C	nonsynonymous SNV	exon2	K344N
7	82534383	C	T	synonymous SNV	exon2	C356C
7	82534395	C	T	synonymous SNV	exon2	A360A
7	82534710	C	T	synonymous SNV	exon2	F465F
7	82534714	C	T	nonsynonymous SNV	exon2	P467S
7	82534736	G	T	nonsynonymous SNV	exon2	R474L
7	82534915	G	A	nonsynonymous SNV	exon2	G534S
7	82535045	G	C	nonsynonymous SNV	exon2	G577A
7	82535065	C	T	synonymous SNV	exon2	L584L
--------------------
#Term	Database	ID	Input number	Background number	P-Value	Corrected P-Value	Input	KO	Entrez_ID	KO_name	Hyperlink
--------------------
#Term	Database	ID	Input number	Background number	P-Value	Corrected P-Value	Input	KO	Entrez_ID	KO_name	Hyperlink
--------------------

## Sheet: Supplementary Table S8
Supplementary Table S8. FST values for each window in the whole genome.
CHR	BP	BP2	site	WFst	ZFst
8	87760000	87810000	851	0.302982	48.9853
8	87770000	87820000	868	0.297367	48.0555
8	87780000	87830000	875	0.279082	45.0278
8	87750000	87800000	796	0.266405	42.9286
7	82470000	82520000	303	0.257385	41.4351
7	82460000	82510000	323	0.256123	41.2261
7	82480000	82530000	292	0.253934	40.8636
8	87740000	87790000	720	0.250999	40.3776
8	87790000	87840000	848	0.24587	39.5283
7	82490000	82540000	211	0.232028	37.2362
7	82500000	82550000	154	0.230505	36.984
8	87720000	87770000	569	0.228419	36.6387
8	87730000	87780000	595	0.227432	36.4753
7	82450000	82500000	403	0.217232	34.7863
8	87800000	87850000	871	0.206239	32.966
7	82520000	82570000	256	0.205506	32.8447
7	82510000	82560000	214	0.204386	32.6591
8	87700000	87750000	571	0.204272	32.6403
8	87710000	87760000	559	0.202823	32.4004
7	82530000	82580000	298	0.199256	31.8097
7	82440000	82490000	424	0.193866	30.9173
7	82400000	82450000	349	0.186263	29.6582
7	82540000	82590000	330	0.183376	29.1802
7	82390000	82440000	346	0.181918	28.9388
8	87680000	87730000	546	0.180622	28.7242
7	82550000	82600000	392	0.178436	28.3622
8	87690000	87740000	530	0.177903	28.2739
8	87660000	87710000	493	0.176964	28.1185
8	87670000	87720000	536	0.176871	28.1032
8	87640000	87690000	496	0.173622	27.5651
7	82420000	82470000	444	0.172685	27.41
7	82430000	82480000	443	0.171463	27.2076
8	87650000	87700000	482	0.167498	26.5511
7	82340000	82390000	161	0.166535	26.3916
7	82410000	82460000	427	0.163812	25.9407
7	82560000	82610000	345	0.160548	25.4002
7	82360000	82410000	226	0.158964	25.1379
7	82330000	82380000	184	0.157627	24.9166
7	82380000	82430000	250	0.157433	24.8845
8	87630000	87680000	442	0.154221	24.3527
7	82350000	82400000	210	0.153273	24.1956
7	82320000	82370000	232	0.148628	23.4264
8	87810000	87860000	812	0.145084	22.8396
7	82370000	82420000	210	0.14495	22.8174
7	82570000	82620000	313	0.144566	22.7539
3	40150000	40200000	255	0.140209	22.0325
7	82580000	82630000	269	0.131769	20.6349
7	82310000	82360000	281	0.130194	20.3741
19	31600000	31650000	563	0.129787	20.3067
19	31610000	31660000	552	0.128911	20.1616
19	31590000	31640000	541	0.1256	19.6133
7	82300000	82350000	320	0.123282	19.2295
3	40140000	40190000	309	0.121176	18.8808
8	87620000	87670000	462	0.120548	18.7768
7	82290000	82340000	323	0.119345	18.5776
7	82590000	82640000	267	0.118014	18.3572
6	69880000	69930000	623	0.117619	18.2919
3	40160000	40210000	253	0.115245	17.8987
7	82280000	82330000	271	0.11493	17.8466
19	31620000	31670000	540	0.111809	17.3298
19	31580000	31630000	584	0.110739	17.1525
6	69860000	69910000	567	0.110702	17.1465
6	69850000	69900000	584	0.110079	17.0433
6	69870000	69920000	601	0.107758	16.6591
6	69920000	69970000	496	0.107004	16.5341
4	68130000	68180000	423	0.105634	16.3072
6	69890000	69940000	577	0.105407	16.2697
8	87830000	87880000	731	0.105083	16.216
4	68140000	68190000	392	0.104633	16.1416
7	89290000	89340000	464	0.104498	16.1191
8	87610000	87660000	435	0.104342	16.0933
6	69910000	69960000	615	0.103137	15.8938
8	87820000	87870000	734	0.102388	15.7698
19	2150000	2200000	539	0.100977	15.5362
7	89280000	89330000	564	0.100535	15.4629
19	2140000	2190000	522	0.0979655	15.0375
7	89300000	89350000	414	0.0973087	14.9287
4	68120000	68170000	443	0.0966616	14.8216
6	69840000	69890000	578	0.0966174	14.8143
19	31630000	31680000	488	0.0959085	14.6969
7	89340000	89390000	281	0.0951826	14.5767
6	69900000	69950000	615	0.094577	14.4764
7	89330000	89380000	280	0.094335	14.4363
8	87600000	87650000	465	0.0935897	14.3129
13	48890000	48940000	207	0.0932657	14.2593
7	89270000	89320000	577	0.0927795	14.1788
7	89320000	89370000	328	0.0919333	14.0386
3	40130000	40180000	331	0.0905124	13.8034
13	48970000	49020000	189	0.090296	13.7675
2	105930000	105980000	366	0.0901161	13.7377
7	89260000	89310000	521	0.0897708	13.6806
2	105920000	105970000	355	0.0896714	13.6641
20	17350000	17400000	175	0.0893268	13.6071
3	40110000	40160000	439	0.0887782	13.5162
8	87840000	87890000	650	0.0887308	13.5084
2	105910000	105960000	419	0.0884995	13.4701
20	17360000	17410000	177	0.0883943	13.4526
7	89360000	89410000	291	0.0882855	13.4346
3	40080000	40130000	598	0.0882009	13.4206
3	40100000	40150000	519	0.0881709	13.4157
7	82270000	82320000	253	0.0878268	13.3587
3	39970000	40020000	565	0.0869986	13.2215
3	39990000	40040000	543	0.0863131	13.108
6	69830000	69880000	481	0.0862165	13.092
3	40000000	40050000	530	0.08586	13.033
13	48960000	49010000	209	0.0857539	13.0154
3	40090000	40140000	563	0.0853809	12.9537
3	40010000	40060000	482	0.0850129	12.8927
7	89410000	89460000	180	0.0848274	12.862
20	17370000	17420000	196	0.0841184	12.7446
3	40070000	40120000	664	0.0836085	12.6602
7	89350000	89400000	315	0.083495	12.6414
19	2160000	2210000	559	0.0833166	12.6119
3	40120000	40170000	362	0.0832899	12.6074
7	89310000	89360000	375	0.0825076	12.4779
20	17380000	17430000	196	0.0823274	12.448
2	105900000	105950000	427	0.0821557	12.4196
2	105950000	106000000	452	0.0820253	12.398
4	68110000	68160000	465	0.0819081	12.3786
7	89400000	89450000	205	0.0816861	12.3419
20	17340000	17390000	239	0.0816826	12.3413
3	39980000	40030000	567	0.0816138	12.3299
6	69810000	69860000	461	0.0813543	12.2869
2	105960000	106010000	432	0.0808723	12.2071
8	87590000	87640000	502	0.080863	12.2056
13	48880000	48930000	281	0.0806855	12.1762
3	40170000	40220000	320	0.0806471	12.1698
6	69800000	69850000	425	0.0798773	12.0424
7	89250000	89300000	480	0.0797951	12.0287
13	48860000	48910000	332	0.0795846	11.9939
7	89370000	89420000	269	0.078324	11.7852
19	31640000	31690000	531	0.0780419	11.7384
13	48870000	48920000	319	0.0773101	11.6173
6	69820000	69870000	452	0.0772111	11.6009
2	105940000	105990000	396	0.0771779	11.5954
19	2130000	2180000	629	0.0766501	11.508
19	31570000	31620000	551	0.0764075	11.4678
7	89380000	89430000	255	0.076235	11.4392
3	40060000	40110000	647	0.0759066	11.3849
13	48980000	49030000	163	0.0758976	11.3834
7	89420000	89470000	221	0.0757836	11.3645
13	48990000	49040000	232	0.0755778	11.3304
13	49000000	49050000	234	0.0750238	11.2387
2	105890000	105940000	571	0.0749456	11.2257
20	17330000	17380000	228	0.0746	11.1685
3	174590000	174640000	301	0.0741952	11.1015
13	48850000	48900000	319	0.0741578	11.0953
3	174580000	174630000	303	0.0740424	11.0762
13	48710000	48760000	201	0.0740012	11.0694
7	89390000	89440000	243	0.0739258	11.0569
13	48700000	48750000	221	0.0729251	10.8912
3	174570000	174620000	252	0.0723958	10.8035
2	105880000	105930000	570	0.0723309	10.7928
6	69790000	69840000	425	0.0720082	10.7393
13	49030000	49080000	272	0.0717782	10.7013
13	48820000	48870000	302	0.0716769	10.6845
13	48900000	48950000	207	0.071383	10.6358
3	174600000	174650000	301	0.0713028	10.6225
13	49060000	49110000	103	0.0709136	10.5581
7	82260000	82310000	184	0.0707587	10.5324
20	17290000	17340000	165	0.0707397	10.5293
13	48810000	48860000	294	0.0704516	10.4816
20	17320000	17370000	232	0.0698514	10.3822
7	23910000	23960000	207	0.0695552	10.3332
13	48800000	48850000	275	0.0694437	10.3147
13	49040000	49090000	191	0.0691796	10.271
13	49020000	49070000	293	0.0687894	10.2064
3	40040000	40090000	532	0.0685554	10.1676
13	49010000	49060000	244	0.0685325	10.1638
13	48690000	48740000	223	0.0683788	10.1384
3	174610000	174660000	274	0.0683513	10.1338
20	17300000	17350000	231	0.0680748	10.088
3	40050000	40100000	568	0.0675263	9.9972
6	69930000	69980000	492	0.0674537	9.98518
3	40030000	40080000	510	0.0672443	9.9505
13	49050000	49100000	164	0.0672175	9.94607
2	105970000	106020000	420	0.0671751	9.93905
1	119270000	119320000	158	0.0670709	9.92179
19	31650000	31700000	603	0.0669165	9.89622
13	48830000	48880000	242	0.0668909	9.892
3	153980000	154030000	513	0.0667319	9.86566
19	31760000	31810000	518	0.0664452	9.81819
2	105870000	105920000	547	0.0661377	9.76727
3	40020000	40070000	486	0.0661365	9.76707
13	48790000	48840000	315	0.0660507	9.75287
3	39960000	40010000	586	0.0657857	9.70898
19	2120000	2170000	710	0.0656146	9.68065
20	17310000	17360000	241	0.0652068	9.61313
7	89240000	89290000	428	0.0650616	9.58909
13	62830000	62880000	112	0.0648879	9.56033
13	48950000	49000000	254	0.0648026	9.54621
1	189710000	189760000	251	0.0645997	9.5126
1	119260000	119310000	179	0.0637974	9.37975
20	17410000	17460000	154	0.0637847	9.37765
13	62820000	62870000	149	0.0635518	9.33908
20	17260000	17310000	121	0.0634618	9.32419
8	87580000	87630000	580	0.0634045	9.3147
2	105990000	106040000	276	0.0633662	9.30835
13	49070000	49120000	33	0.0632193	9.28403
19	31780000	31830000	370	0.0631531	9.27307
19	31770000	31820000	459	0.0630321	9.25302
19	31740000	31790000	492	0.0629919	9.24637
19	31790000	31840000	375	0.0626616	9.19167
19	31800000	31850000	327	0.0626343	9.18717
3	174560000	174610000	190	0.0625217	9.16852
20	17400000	17450000	175	0.0624131	9.15053
19	31750000	31800000	505	0.0622903	9.13021
14	15250000	15300000	396	0.0620354	9.08798
13	48680000	48730000	213	0.0619792	9.07868
9	29490000	29540000	383	0.0618376	9.05524
13	62840000	62890000	101	0.0617936	9.04795
7	82600000	82650000	288	0.0616366	9.02196
2	39160000	39210000	274	0.0614911	8.99787
13	62710000	62760000	140	0.0614698	8.99433
3	153970000	154020000	517	0.0614242	8.98679
13	48720000	48770000	236	0.0613953	8.982
13	48780000	48830000	291	0.0613291	8.97103
13	48930000	48980000	306	0.0612467	8.95738
20	17390000	17440000	159	0.0612173	8.95253
1	119250000	119300000	153	0.0612161	8.95233
20	17270000	17320000	109	0.0610486	8.92459
1	189700000	189750000	263	0.0609729	8.91206
12	55450000	55500000	192	0.0608963	8.89937
13	48940000	48990000	301	0.0608363	8.88944
2	41730000	41780000	312	0.0606344	8.85601
2	105980000	106030000	347	0.0603975	8.81679
2	39140000	39190000	236	0.0602729	8.79614
2	39150000	39200000	245	0.0600292	8.7558
13	48840000	48890000	284	0.0599886	8.74907
3	153960000	154010000	517	0.059832	8.72314
3	153950000	154000000	497	0.0597342	8.70694
13	62700000	62750000	196	0.0596588	8.69446
1	119280000	119330000	199	0.0595327	8.67358
3	153890000	153940000	408	0.0591119	8.6039
7	23900000	23950000	273	0.0590515	8.5939
6	69940000	69990000	470	0.0590446	8.59276
7	89220000	89270000	330	0.0590196	8.58862
24	37490000	37540000	296	0.0589938	8.58435
14	15240000	15290000	377	0.0588446	8.55964
9	29500000	29550000	400	0.0587365	8.54175
8	87920000	87970000	393	0.058527	8.50705
13	62850000	62900000	87	0.0583161	8.47213
13	62720000	62770000	107	0.0583093	8.471
7	89200000	89250000	329	0.0582164	8.45561
8	87570000	87620000	592	0.0580258	8.42406
3	153860000	153910000	298	0.0579664	8.41422
7	89210000	89260000	310	0.0579112	8.40509
3	40180000	40230000	321	0.0578364	8.3927
20	17280000	17330000	116	0.0578043	8.38738
4	68150000	68200000	456	0.057719	8.37326
19	34850000	34900000	289	0.0573944	8.31951
1	189720000	189770000	200	0.0573575	8.31339
7	89430000	89480000	293	0.0573038	8.3045
3	107520000	107570000	468	0.0571878	8.28529
2	39170000	39220000	354	0.0571864	8.28506
4	5250000	5300000	467	0.0571272	8.27527
15	72410000	72460000	509	0.0571204	8.27414
15	72420000	72470000	514	0.0570534	8.26304
3	153940000	153990000	490	0.0568589	8.23084
3	153880000	153930000	425	0.0568516	8.22963
19	34860000	34910000	329	0.0566881	8.20255
3	107530000	107580000	419	0.0566066	8.18906
14	15260000	15310000	460	0.0565275	8.17597
25	2820000	2870000	635	0.05638	8.15154
3	153870000	153920000	387	0.0562142	8.12408
12	55440000	55490000	226	0.0561312	8.11035
4	101880000	101930000	212	0.0560839	8.10252
15	72430000	72480000	495	0.0560714	8.10044
24	37500000	37550000	311	0.0560374	8.0948
2	106000000	106050000	278	0.055995	8.08779
3	174620000	174670000	219	0.0558969	8.07155
20	17250000	17300000	129	0.0558336	8.06107
3	107490000	107540000	340	0.055805	8.05633
2	105860000	105910000	469	0.0556241	8.02638
4	68100000	68150000	461	0.0554714	8.00108
3	39950000	40000000	553	0.0553332	7.97821
19	34870000	34920000	329	0.0552738	7.96837
7	89230000	89280000	362	0.0551006	7.93969
19	34880000	34930000	302	0.0550995	7.9395
15	72400000	72450000	484	0.0550225	7.92676
2	41720000	41770000	309	0.0549641	7.91709
25	2810000	2860000	686	0.0549114	7.90836
20	18010000	18060000	341	0.0545613	7.85039
8	87910000	87960000	399	0.0545162	7.84293
5	2710000	2760000	703	0.0544549	7.83278
13	62690000	62740000	248	0.054419	7.82683
12	55470000	55520000	198	0.0542715	7.80239
15	43190000	43240000	321	0.0542651	7.80134
2	237670000	237720000	187	0.0542496	7.79877
3	107510000	107560000	469	0.0540699	7.76902
9	29510000	29560000	433	0.0540132	7.75964
9	29480000	29530000	392	0.0539368	7.74699
3	132230000	132280000	202	0.053882	7.7379
2	106010000	106060000	275	0.0538335	7.72988
19	31730000	31780000	542	0.0538172	7.72717
20	18000000	18050000	353	0.0537018	7.70808
6	69780000	69830000	509	0.053672	7.70314
2	39130000	39180000	207	0.053651	7.69966
19	31810000	31860000	280	0.0536144	7.69359
20	17420000	17470000	199	0.0535867	7.689
8	87850000	87900000	577	0.0535377	7.68089
15	72440000	72490000	455	0.0534762	7.67071
15	43180000	43230000	338	0.053371	7.6533
24	37510000	37560000	366	0.0533558	7.65077
5	2700000	2750000	598	0.0533042	7.64224
2	106020000	106070000	263	0.0532996	7.64147
4	101870000	101920000	236	0.0532949	7.64068
13	48920000	48970000	245	0.0532874	7.63944
3	132220000	132270000	140	0.0532719	7.63688
3	213520000	213570000	457	0.0528883	7.57336
19	31820000	31870000	301	0.052863	7.56917
7	12160000	12210000	263	0.0528124	7.56079
2	237640000	237690000	188	0.0527712	7.55397
2	41740000	41790000	283	0.0527469	7.54996
7	89190000	89240000	318	0.0524431	7.49965
13	62760000	62810000	97	0.0523987	7.49229
7	12170000	12220000	267	0.0523758	7.48851
3	26900000	26950000	339	0.0523681	7.48723
14	15230000	15280000	327	0.0522445	7.46676
13	62810000	62860000	124	0.052235	7.46519
12	55460000	55510000	177	0.0521229	7.44663
25	2800000	2850000	795	0.0520371	7.43242
19	31560000	31610000	547	0.0520311	7.43143
13	62750000	62800000	91	0.0519661	7.42066
13	62860000	62910000	67	0.0519234	7.41358
5	2720000	2770000	706	0.0518226	7.3969
2	237650000	237700000	191	0.0517434	7.38379
3	31910000	31960000	327	0.0517423	7.3836
13	62730000	62780000	124	0.0517296	7.38151
3	107500000	107550000	400	0.0516465	7.36774
2	105850000	105900000	489	0.0516092	7.36156
3	107480000	107530000	281	0.0516044	7.36078
1	189690000	189740000	339	0.0515614	7.35365
13	62740000	62790000	119	0.0515332	7.34898
3	107540000	107590000	388	0.0515324	7.34884
3	153920000	153970000	410	0.0515092	7.345
13	62770000	62820000	88	0.0514133	7.32912
2	41750000	41800000	289	0.051392	7.32559
13	62670000	62720000	362	0.0513273	7.31488
3	132240000	132290000	272	0.0510229	7.26448
4	5240000	5290000	504	0.0509336	7.24969
13	48910000	48960000	226	0.0508859	7.2418
2	41710000	41760000	311	0.0507318	7.21628
2	39180000	39230000	360	0.0507275	7.21557
3	174550000	174600000	191	0.0506571	7.2039
7	12280000	12330000	196	0.0505937	7.19341
2	137920000	137970000	399	0.0505878	7.19244
3	213530000	213580000	432	0.0505677	7.18911
3	154070000	154120000	176	0.05048	7.17459
20	4710000	4760000	454	0.050308	7.1461
7	12150000	12200000	228	0.0502731	7.14032
13	62800000	62850000	120	0.0501381	7.11796
6	110210000	110260000	290	0.0499742	7.09082
3	153990000	154040000	521	0.0499279	7.08316
3	31920000	31970000	293	0.0498752	7.07444
3	175180000	175230000	261	0.0498296	7.06689
2	227380000	227430000	296	0.0498239	7.06595
20	4700000	4750000	434	0.0497829	7.05915
2	237630000	237680000	204	0.049782	7.059
21	46470000	46520000	295	0.0497623	7.05574
2	34030000	34080000	554	0.0497314	7.05063
19	28100000	28150000	454	0.0497135	7.04766
3	31900000	31950000	359	0.0496887	7.04356
2	137910000	137960000	394	0.0496624	7.0392
13	62680000	62730000	296	0.0495578	7.02188
2	237660000	237710000	203	0.0495499	7.02058
8	87560000	87610000	617	0.0495315	7.01752
2	227410000	227460000	284	0.0494213	6.99927
19	31830000	31880000	338	0.0494167	6.99852
3	153820000	153870000	260	0.049393	6.99459
3	154130000	154180000	158	0.0493888	6.9939
3	213540000	213590000	428	0.0493828	6.99291
2	39120000	39170000	165	0.0493264	6.98357
23	59260000	59310000	707	0.0493159	6.98183
7	23880000	23930000	368	0.0493117	6.98114
3	153900000	153950000	445	0.0493014	6.97943
3	175170000	175220000	229	0.0493003	6.97924
15	43170000	43220000	309	0.0492772	6.97541
2	103990000	104040000	560	0.04924	6.96926
12	55430000	55480000	228	0.0492258	6.9669
21	30880000	30930000	581	0.0492051	6.96348
13	40370000	40420000	375	0.0491817	6.95961
7	57790000	57840000	286	0.0490721	6.94145
19	34840000	34890000	220	0.0490629	6.93993
11	51430000	51480000	396	0.0490379	6.9358
3	26910000	26960000	341	0.0490267	6.93394
20	18020000	18070000	328	0.0490245	6.93358
11	51390000	51440000	296	0.0489638	6.92352
3	39940000	39990000	496	0.0489628	6.92335
7	23890000	23940000	365	0.048892	6.91164
4	92660000	92710000	460	0.0488675	6.90757
2	39110000	39160000	171	0.0488589	6.90616
6	110290000	110340000	622	0.0488442	6.90371
2	84790000	84840000	365	0.048839	6.90287
2	50420000	50470000	161	0.0487891	6.8946
2	39310000	39360000	467	0.0487682	6.89113
3	153800000	153850000	327	0.048716	6.88249
6	110280000	110330000	482	0.0486766	6.87597
2	34040000	34090000	555	0.0486044	6.86401
19	28110000	28160000	482	0.0485916	6.8619
15	72570000	72620000	452	0.0485859	6.86095
4	92650000	92700000	425	0.0485845	6.86072
4	92630000	92680000	319	0.0485733	6.85887
4	101860000	101910000	296	0.0485603	6.85672
2	41760000	41810000	300	0.0485483	6.85473
4	68690000	68740000	413	0.0484707	6.84187
19	31670000	31720000	521	0.0484635	6.84067
19	34890000	34940000	277	0.0484298	6.83511
3	153930000	153980000	456	0.0483944	6.82925
6	110220000	110270000	207	0.0483922	6.82888
2	103980000	104030000	649	0.0483474	6.82146
3	107410000	107460000	93	0.0483314	6.8188
11	51420000	51470000	386	0.0482904	6.81202
3	31890000	31940000	351	0.0482768	6.80977
17	44090000	44140000	343	0.0482653	6.80786
3	175140000	175190000	281	0.0482467	6.80479
3	153810000	153860000	281	0.0482141	6.79939
7	12270000	12320000	245	0.0481148	6.78294
13	69180000	69230000	145	0.0481032	6.78102
2	103970000	104020000	628	0.048099	6.78032
5	2690000	2740000	582	0.048091	6.77901
6	87040000	87090000	575	0.0480867	6.77829
20	50190000	50240000	108	0.0480707	6.77564
19	2170000	2220000	545	0.0480454	6.77145
20	17430000	17480000	268	0.0480417	6.77084
3	175160000	175210000	233	0.0480136	6.76618
4	68680000	68730000	436	0.048013	6.76609
6	110230000	110280000	231	0.0479826	6.76105
8	87860000	87910000	603	0.0479736	6.75956
2	41800000	41850000	366	0.0479427	6.75444
2	103960000	104010000	601	0.0479261	6.7517
2	41810000	41860000	350	0.0478133	6.73301
20	50180000	50230000	97	0.0477924	6.72955
24	37480000	37530000	312	0.0477613	6.7244
4	5230000	5280000	541	0.0477543	6.72326
3	102490000	102540000	339	0.047745	6.7217
25	2830000	2880000	650	0.0476748	6.71008
2	84800000	84850000	425	0.0476599	6.70761
11	51410000	51460000	375	0.0476533	6.70652
2	41670000	41720000	368	0.0476457	6.70527
3	102480000	102530000	334	0.0476378	6.70395
3	175150000	175200000	252	0.0476086	6.69912
2	84720000	84770000	256	0.0476048	6.69849
3	153850000	153900000	253	0.0475975	6.69729
2	41700000	41750000	327	0.0474358	6.67051
13	62790000	62840000	116	0.0474348	6.67035
19	28090000	28140000	480	0.0473988	6.66439
4	68700000	68750000	387	0.047375	6.66044
11	51400000	51450000	364	0.0473429	6.65512
3	102500000	102550000	288	0.0473396	6.65458
19	45530000	45580000	347	0.0473161	6.65069
3	107450000	107500000	123	0.0472944	6.6471
3	175130000	175180000	275	0.0472635	6.64198
11	10720000	10770000	286	0.0472555	6.64065
13	48300000	48350000	302	0.0472377	6.6377
2	227370000	227420000	264	0.0472348	6.63722
3	107420000	107470000	94	0.0471951	6.63065
3	132210000	132260000	96	0.0471421	6.62188
8	87900000	87950000	437	0.0471195	6.61814
19	17540000	17590000	321	0.0471106	6.61667
3	107430000	107480000	98	0.0471031	6.61542
13	69190000	69240000	144	0.0470584	6.60802
4	68710000	68760000	393	0.047035	6.60414
21	46480000	46530000	285	0.0470335	6.6039
2	104000000	104050000	500	0.0470271	6.60283
11	33130000	33180000	334	0.0470165	6.60108
3	102510000	102560000	198	0.046987	6.5962
11	33120000	33170000	267	0.0469394	6.58831
3	154080000	154130000	176	0.0469267	6.58621
2	227400000	227450000	232	0.0469212	6.5853
3	102520000	102570000	193	0.0469135	6.58402
2	41680000	41730000	341	0.0469009	6.58194
8	87530000	87580000	592	0.046851	6.57368
4	101850000	101900000	345	0.046842	6.57218
7	57850000	57900000	53	0.0468276	6.56979
13	62660000	62710000	347	0.0467957	6.56451
2	228750000	228800000	287	0.0467853	6.5628
4	92640000	92690000	441	0.0467321	6.55399
1	223360000	223410000	685	0.0467142	6.55101
3	153790000	153840000	367	0.046711	6.5505
6	87020000	87070000	625	0.0466976	6.54827
3	153910000	153960000	436	0.0466944	6.54775
7	57800000	57850000	329	0.0466569	6.54153
2	84710000	84760000	254	0.0466326	6.53751
15	72560000	72610000	406	0.046627	6.53659
7	89180000	89230000	290	0.0465914	6.53069
2	41690000	41740000	354	0.0465772	6.52834
13	64100000	64150000	312	0.0465671	6.52666
19	31660000	31710000	582	0.0465547	6.52462
1	223380000	223430000	626	0.0465054	6.51645
2	106030000	106080000	256	0.0464661	6.50995
2	163210000	163260000	300	0.0464615	6.50917
3	154000000	154050000	519	0.0464598	6.50889
23	59270000	59320000	804	0.0464361	6.50498
2	227390000	227440000	232	0.0464356	6.50489
2	41770000	41820000	305	0.0464283	6.50369
7	57810000	57860000	296	0.0463977	6.49862
3	153830000	153880000	235	0.0463915	6.49758
2	39320000	39370000	491	0.0463873	6.49689
14	48380000	48430000	271	0.046377	6.49518
2	34050000	34100000	513	0.0463495	6.49064
2	41830000	41880000	391	0.0463476	6.49032
2	41820000	41870000	367	0.0463257	6.4867
14	15270000	15320000	516	0.0462856	6.48004
7	12180000	12230000	317	0.0462347	6.47162
2	137930000	137980000	411	0.0462073	6.46708
20	17990000	18040000	393	0.0461689	6.46073
2	163200000	163250000	334	0.046039	6.43921
23	59280000	59330000	744	0.0459535	6.42506
2	41790000	41840000	316	0.0459184	6.41925
6	87030000	87080000	606	0.0458951	6.41539
2	50430000	50480000	131	0.0458503	6.40798
2	39190000	39240000	344	0.0458349	6.40542
1	223370000	223420000	629	0.0458057	6.4006
24	37520000	37570000	444	0.0457767	6.39579
4	92690000	92740000	292	0.0457568	6.3925
2	228760000	228810000	242	0.0456771	6.37929
2	41840000	41890000	407	0.0456739	6.37876
2	41550000	41600000	452	0.0456504	6.37487
7	63120000	63170000	290	0.0456451	6.374
13	64110000	64160000	382	0.0455746	6.36233
17	44100000	44150000	323	0.0455742	6.36225
7	57780000	57830000	278	0.0455528	6.35872
3	175060000	175110000	247	0.0455502	6.35829
3	107470000	107520000	217	0.045517	6.35279
4	92620000	92670000	259	0.0454642	6.34404
3	107460000	107510000	136	0.0454544	6.34242
17	51190000	51240000	409	0.0454299	6.33837
19	31720000	31770000	509	0.0453373	6.32303
13	48580000	48630000	190	0.0453119	6.31882
2	137940000	137990000	385	0.045279	6.31337
19	45540000	45590000	284	0.0452769	6.31302
20	4690000	4740000	508	0.0452615	6.31048
3	213550000	213600000	483	0.0452318	6.30556
11	10710000	10760000	370	0.0452082	6.30165
10	20540000	20590000	301	0.0452068	6.30142
2	84690000	84740000	355	0.0451354	6.28959
4	68800000	68850000	87	0.0451059	6.28471
11	24130000	24180000	347	0.0450761	6.27977
2	137900000	137950000	426	0.0450586	6.27688
20	4720000	4770000	460	0.0450106	6.26892
19	17550000	17600000	300	0.0449913	6.26573
2	84770000	84820000	307	0.0449805	6.26394
17	44080000	44130000	444	0.0449451	6.25809
3	107440000	107490000	114	0.0449451	6.25808
2	84780000	84830000	321	0.0449365	6.25666
6	110200000	110250000	417	0.0449115	6.25252
25	2790000	2840000	704	0.0449073	6.25183
19	17530000	17580000	341	0.0448676	6.24525
13	48570000	48620000	191	0.044842	6.24101
3	107550000	107600000	394	0.0448139	6.23636
1	189680000	189730000	433	0.044758	6.22711
19	45520000	45570000	367	0.0447136	6.21975
13	34320000	34370000	275	0.0446956	6.21678
2	137950000	138000000	359	0.0446714	6.21276
11	33110000	33160000	247	0.0446032	6.20147
7	23870000	23920000	394	0.0445436	6.19159
2	84700000	84750000	299	0.0445177	6.18731
24	33600000	33650000	302	0.0444775	6.18066
20	50170000	50220000	83	0.0444684	6.17916
3	26890000	26940000	418	0.0444425	6.17485
3	154140000	154190000	161	0.0444039	6.16846
1	128950000	129000000	167	0.0443993	6.16771
2	39330000	39380000	477	0.0443905	6.16624
3	154110000	154160000	198	0.0443584	6.16094
17	51200000	51250000	438	0.0443414	6.15812
13	50570000	50620000	306	0.0442885	6.14936
14	48390000	48440000	274	0.0442732	6.14683
13	48770000	48820000	225	0.0442484	6.14272
15	72580000	72630000	450	0.0442429	6.14181
16	41850000	41900000	525	0.0442274	6.13925
6	87050000	87100000	547	0.04422	6.13802
3	102470000	102520000	327	0.0442114	6.1366
3	175190000	175240000	289	0.0441967	6.13416
4	68810000	68860000	88	0.0441917	6.13333
6	110240000	110290000	221	0.0441892	6.13293
3	154090000	154140000	164	0.0441572	6.12762
7	12140000	12190000	200	0.0441269	6.1226
3	154120000	154170000	172	0.0440527	6.11032
4	68670000	68720000	486	0.0439918	6.10023
4	92680000	92730000	421	0.0439675	6.0962
3	154060000	154110000	179	0.0439325	6.09041
7	12290000	12340000	220	0.043931	6.09016
23	59250000	59300000	619	0.0438919	6.0837
2	39100000	39150000	187	0.0438612	6.07861
2	39200000	39250000	302	0.0438385	6.07484
2	228740000	228790000	305	0.043818	6.07145
1	228110000	228160000	491	0.0437725	6.06392
13	40360000	40410000	410	0.043765	6.06267
3	154050000	154100000	194	0.0437564	6.06125
2	227420000	227470000	288	0.0437158	6.05453
8	52330000	52380000	651	0.0436742	6.04764
11	24120000	24170000	303	0.0436578	6.04493
8	87550000	87600000	645	0.0435916	6.03397
6	69770000	69820000	530	0.043584	6.0327
2	84730000	84780000	262	0.0435457	6.02636
1	223340000	223390000	718	0.0435024	6.01919
1	119240000	119290000	199	0.043495	6.01797
11	33100000	33150000	273	0.0434876	6.01675
2	41660000	41710000	401	0.043484	6.01615
12	55480000	55530000	261	0.0434697	6.01378
1	128940000	128990000	196	0.0434657	6.01311
13	62780000	62830000	117	0.0434655	6.01308
3	175050000	175100000	246	0.0434335	6.00778
21	30890000	30940000	645	0.0433675	5.99686
8	52320000	52370000	605	0.0433581	5.9953
2	90290000	90340000	340	0.0433212	5.9892
24	33610000	33660000	338	0.0433028	5.98615
11	33140000	33190000	364	0.0432979	5.98534
4	92670000	92720000	488	0.043297	5.98519
6	69950000	70000000	415	0.0432946	5.98478
2	227360000	227410000	241	0.0432835	5.98295
23	23190000	23240000	634	0.0432758	5.98167
1	128930000	128980000	259	0.0432151	5.97162
3	107400000	107450000	82	0.0431999	5.9691
9	29470000	29520000	457	0.0431853	5.96668
3	154010000	154060000	453	0.0431249	5.95669
8	52350000	52400000	513	0.0431245	5.95662
16	56160000	56210000	460	0.0431024	5.95296
5	60390000	60440000	451	0.0430682	5.9473
2	84760000	84810000	264	0.0430594	5.94583
23	49190000	49240000	276	0.043039	5.94246
1	223330000	223380000	749	0.0430333	5.94151
19	31840000	31890000	324	0.0430307	5.94109
1	223350000	223400000	728	0.0430223	5.9397
21	30870000	30920000	555	0.0430219	5.93962
2	41850000	41900000	429	0.0429788	5.93249
2	163130000	163180000	574	0.0429526	5.92816
1	239210000	239260000	562	0.042868	5.91415
13	69170000	69220000	165	0.0428455	5.91042
2	41650000	41700000	462	0.0428349	5.90866
13	48290000	48340000	320	0.042773	5.89842
10	20550000	20600000	279	0.0427322	5.89167
4	68820000	68870000	75	0.0426764	5.88242
2	163190000	163240000	429	0.0426744	5.8821
2	94680000	94730000	302	0.0426512	5.87825
13	69200000	69250000	106	0.0426417	5.87668
1	239430000	239480000	461	0.0425905	5.86819
13	48670000	48720000	151	0.0425845	5.86721
19	28080000	28130000	508	0.0425778	5.8661
11	24140000	24190000	326	0.0425583	5.86286
1	239440000	239490000	544	0.0425393	5.85972
16	38990000	39040000	433	0.0425178	5.85616
2	104010000	104060000	453	0.0424846	5.85066
3	185130000	185180000	765	0.0424841	5.85058
2	41540000	41590000	478	0.042448	5.8446
8	52230000	52280000	552	0.0424404	5.84334
24	33590000	33640000	275	0.0423938	5.83562
9	52610000	52660000	350	0.0423911	5.83518
5	60400000	60450000	405	0.0423875	5.83458
19	45500000	45550000	411	0.0423835	5.83393
7	63060000	63110000	253	0.0423831	5.83385
16	56180000	56230000	508	0.0423776	5.83295
6	110300000	110350000	713	0.0423081	5.82144
19	45510000	45560000	392	0.0423073	5.8213
24	37530000	37580000	431	0.042295	5.81927
2	90280000	90330000	328	0.0422842	5.81749
13	48730000	48780000	200	0.0422804	5.81685
8	52340000	52390000	598	0.0422576	5.81308
16	41860000	41910000	517	0.042215	5.80602
7	89440000	89490000	328	0.0421757	5.79951
7	57830000	57880000	169	0.0421633	5.79747
3	31880000	31930000	318	0.0421377	5.79321
2	41780000	41830000	268	0.0421118	5.78892
7	57820000	57870000	219	0.0420881	5.785
15	72550000	72600000	387	0.0420546	5.77946
20	17440000	17490000	326	0.0420393	5.77693
3	213510000	213560000	413	0.0420327	5.77584
15	43160000	43210000	358	0.0420183	5.77345
16	39000000	39050000	505	0.0420009	5.77057
3	102460000	102510000	399	0.0419758	5.76641
2	34020000	34070000	602	0.0419392	5.76036
1	119290000	119340000	294	0.0419309	5.75898
2	163120000	163170000	613	0.0419235	5.75775
1	228080000	228130000	637	0.0418669	5.74837
21	46490000	46540000	273	0.0418104	5.73902
2	137890000	137940000	439	0.0418094	5.73885
19	2180000	2230000	613	0.0418049	5.73811
2	228730000	228780000	334	0.0417561	5.73003
25	43380000	43430000	509	0.0417516	5.72929
23	49200000	49250000	298	0.0417493	5.7289
2	39230000	39280000	346	0.0416655	5.71503
13	48620000	48670000	91	0.0416649	5.71493
19	35020000	35070000	295	0.0416307	5.70927
13	40350000	40400000	487	0.0416232	5.70803
16	56170000	56220000	522	0.0415839	5.70152
1	239200000	239250000	605	0.0415551	5.69676
7	88350000	88400000	440	0.0415346	5.69336
13	64090000	64140000	277	0.0415223	5.69133
13	48630000	48680000	83	0.041481	5.68448
10	29520000	29570000	203	0.0414749	5.68348
2	39300000	39350000	423	0.0414182	5.67407
13	48600000	48650000	146	0.0413684	5.66583
2	163140000	163190000	511	0.0413596	5.66438
3	138390000	138440000	270	0.0413542	5.66348
17	51210000	51260000	458	0.0413417	5.66141
13	48590000	48640000	171	0.0413401	5.66114
19	28120000	28170000	557	0.0413084	5.6559
10	29500000	29550000	295	0.0413065	5.65559
4	92700000	92750000	264	0.0412802	5.65123
25	43390000	43440000	557	0.0412802	5.65123
4	101840000	101890000	371	0.0412746	5.65031
7	57770000	57820000	253	0.0412525	5.64664
3	185140000	185190000	750	0.0412045	5.63869
2	105840000	105890000	448	0.0411542	5.63037
3	175120000	175170000	309	0.0411484	5.62941
1	128920000	128970000	283	0.0411355	5.62727
13	34310000	34360000	318	0.0411305	5.62644
5	2730000	2780000	705	0.0411291	5.62622
11	27450000	27500000	102	0.0411124	5.62344
13	48390000	48440000	370	0.0410338	5.61044
10	29510000	29560000	238	0.0410311	5.60998
4	79430000	79480000	282	0.0410104	5.60656
13	48250000	48300000	413	0.0409971	5.60436
2	41860000	41910000	471	0.0409776	5.60112
23	26040000	26090000	412	0.0409592	5.59808
15	72390000	72440000	468	0.0409366	5.59433
2	84810000	84860000	419	0.0409359	5.59422
19	35030000	35080000	304	0.0409302	5.59327
13	48310000	48360000	357	0.0409022	5.58863
4	87510000	87560000	410	0.0409017	5.58855
2	106270000	106320000	394	0.0407955	5.57097
3	196200000	196250000	562	0.0407751	5.5676
2	106260000	106310000	370	0.0407688	5.56655
16	39010000	39060000	620	0.0407505	5.56351
3	154100000	154150000	172	0.0406959	5.55448
7	63130000	63180000	362	0.0406889	5.55332
10	20530000	20580000	344	0.0406827	5.5523
13	48610000	48660000	104	0.0406658	5.5495
2	47820000	47870000	228	0.0406634	5.54909
2	104020000	104070000	534	0.0406283	5.54328
3	174540000	174590000	255	0.0405908	5.53708
1	239120000	239170000	569	0.0405844	5.53602
2	50440000	50490000	166	0.0405657	5.53293
2	104030000	104080000	501	0.0405447	5.52944
6	87010000	87060000	606	0.0405311	5.5272
1	223460000	223510000	397	0.0405277	5.52662
1	228090000	228140000	623	0.0404342	5.51115
24	33580000	33630000	266	0.0404342	5.51114
11	27440000	27490000	142	0.0403727	5.50095
4	5220000	5270000	563	0.040371	5.50069
1	228120000	228170000	451	0.0403516	5.49747
2	84520000	84570000	242	0.0403495	5.49713
2	84680000	84730000	364	0.0403146	5.49134
15	72590000	72640000	403	0.0403114	5.49081
23	23180000	23230000	666	0.0403024	5.48932
20	4730000	4780000	432	0.0402768	5.48509
16	56150000	56200000	399	0.0402621	5.48265
3	104710000	104760000	380	0.0402318	5.47764
3	26880000	26930000	438	0.0401838	5.46969
3	185150000	185200000	669	0.040179	5.46888
2	163220000	163270000	303	0.0401729	5.46789
3	26870000	26920000	406	0.0401563	5.46512
24	33620000	33670000	312	0.0401264	5.46018
2	47550000	47600000	153	0.0401219	5.45943
13	50560000	50610000	270	0.0400321	5.44457
3	104720000	104770000	376	0.0400082	5.44061
8	52310000	52360000	592	0.0399714	5.43452
16	43980000	44030000	365	0.0399319	5.42798
2	45470000	45520000	959	0.0398996	5.42262
7	63050000	63100000	293	0.0398984	5.42242
23	26050000	26100000	438	0.0398812	5.41957
2	41640000	41690000	511	0.0398442	5.41346
14	15220000	15270000	258	0.0398235	5.41003
14	48370000	48420000	323	0.0398161	5.4088
2	106040000	106090000	260	0.0397958	5.40543
2	39210000	39260000	283	0.0397806	5.40292
19	17560000	17610000	308	0.0397681	5.40085
2	228770000	228820000	214	0.03976	5.39951
7	63110000	63160000	261	0.0397109	5.39138
7	63140000	63190000	349	0.0397056	5.39051
1	223390000	223440000	690	0.0397	5.38957
16	43970000	44020000	388	0.0396681	5.38428
8	52220000	52270000	561	0.0396641	5.38362
3	39930000	39980000	417	0.0396551	5.38213
7	57840000	57890000	113	0.0395972	5.37255
12	440000	490000	552	0.0395926	5.37179
19	35040000	35090000	301	0.0395843	5.37041
1	223400000	223450000	576	0.0395639	5.36704
2	47540000	47590000	225	0.0395567	5.36584
13	48560000	48610000	223	0.0395346	5.36218
5	2680000	2730000	507	0.0394958	5.35576
2	163180000	163230000	444	0.0394881	5.35449
8	87540000	87590000	630	0.0394742	5.35218
3	57370000	57420000	306	0.0394675	5.35107
3	154040000	154090000	249	0.0393847	5.33736
3	104700000	104750000	408	0.0393438	5.3306
11	24110000	24160000	293	0.0393423	5.33034
13	48400000	48450000	410	0.0393395	5.32989
13	48270000	48320000	353	0.0393242	5.32735
25	43400000	43450000	571	0.0393223	5.32702
2	106280000	106330000	434	0.0393198	5.32662
1	223440000	223490000	381	0.03931	5.32499
23	26030000	26080000	411	0.039308	5.32466
20	50160000	50210000	91	0.0393057	5.32428
2	41580000	41630000	446	0.0392993	5.32322
11	50930000	50980000	454	0.0392912	5.32187
21	30900000	30950000	560	0.039291	5.32185
13	49190000	49240000	66	0.039288	5.32135
1	94550000	94600000	482	0.0392755	5.31929
3	57380000	57430000	296	0.0392718	5.31867
3	138400000	138450000	199	0.03924	5.31341
1	228100000	228150000	546	0.0391573	5.29971
4	87520000	87570000	467	0.0391413	5.29706
3	196210000	196260000	591	0.0391408	5.29698
10	30640000	30690000	455	0.0391362	5.29621
23	23170000	23220000	641	0.0391159	5.29286
10	29700000	29750000	403	0.0390784	5.28665
20	50250000	50300000	132	0.0390736	5.28585
13	49180000	49230000	35	0.0390373	5.27984
17	44070000	44120000	499	0.0390332	5.27915
11	18260000	18310000	99	0.0390123	5.2757
1	187560000	187610000	111	0.0389885	5.27176
21	30860000	30910000	493	0.03897	5.2687
3	130530000	130580000	359	0.0389637	5.26765
4	68840000	68890000	50	0.0389603	5.26708
2	45450000	45500000	813	0.0389451	5.26457
15	43150000	43200000	324	0.038932	5.2624
11	10700000	10750000	451	0.0389063	5.25814
1	4510000	4560000	587	0.0388777	5.25341
13	47760000	47810000	358	0.0388693	5.25202
8	59710000	59760000	447	0.0388518	5.24912
16	64550000	64600000	318	0.0388161	5.24322
9	52930000	52980000	462	0.0387742	5.23627
6	110260000	110310000	297	0.0387654	5.23482
16	38980000	39030000	476	0.038729	5.22878
15	38630000	38680000	286	0.0387185	5.22705
8	26410000	26460000	448	0.0387154	5.22653
1	223450000	223500000	417	0.0387083	5.22536
2	103950000	104000000	604	0.0386639	5.21801
2	50410000	50460000	239	0.0386431	5.21457
1	187550000	187600000	124	0.0386373	5.2136
2	41570000	41620000	464	0.0385892	5.20564
2	41560000	41610000	424	0.0385799	5.2041
1	4520000	4570000	554	0.0385743	5.20317
4	68790000	68840000	90	0.0385592	5.20067
3	132250000	132300000	360	0.0385498	5.19911
8	26380000	26430000	360	0.0385369	5.19698
3	31310000	31360000	244	0.0385182	5.19388
3	26920000	26970000	364	0.0385137	5.19314
2	45480000	45530000	1009	0.0385094	5.19243
13	48320000	48370000	387	0.0384854	5.18845
20	50410000	50460000	202	0.0384679	5.18556
9	52920000	52970000	436	0.0384354	5.18017
2	39340000	39390000	504	0.0384096	5.17589
19	2190000	2240000	648	0.0384064	5.17537
9	52600000	52650000	403	0.038398	5.17397
1	239220000	239270000	543	0.0383968	5.17378
17	30520000	30570000	750	0.0383885	5.1724
20	18030000	18080000	305	0.0383703	5.1694
2	84510000	84560000	256	0.0383703	5.16939
1	228070000	228120000	644	0.0383562	5.16706
8	87520000	87570000	527	0.0383474	5.1656
17	51180000	51230000	395	0.0383266	5.16215
2	84750000	84800000	224	0.0383018	5.15805
13	69210000	69260000	98	0.0382927	5.15655
13	49170000	49220000	28	0.0382291	5.14601
10	20560000	20610000	248	0.038183	5.13838
13	48260000	48310000	390	0.0381793	5.13776
2	45440000	45490000	733	0.0381731	5.13674
3	154020000	154070000	393	0.0381564	5.13397
2	84740000	84790000	263	0.0381475	5.1325
2	163110000	163160000	670	0.0381014	5.12487
6	29290000	29340000	581	0.0380974	5.1242
2	47810000	47860000	264	0.038051	5.11653
5	60380000	60430000	482	0.0380404	5.11476
1	239450000	239500000	615	0.0380186	5.11116
13	50580000	50630000	349	0.0380034	5.10863
3	102450000	102500000	376	0.0379943	5.10714
7	88360000	88410000	424	0.0379833	5.10531
3	31930000	31980000	201	0.037965	5.10229
3	185120000	185170000	786	0.037942	5.09847
13	49680000	49730000	79	0.0379328	5.09695
7	82610000	82660000	295	0.0379176	5.09444
3	155100000	155150000	411	0.0379131	5.0937
11	10690000	10740000	423	0.0379128	5.09363
20	17240000	17290000	184	0.0379043	5.09223
13	50750000	50800000	284	0.0379028	5.09199
3	174630000	174680000	230	0.0378762	5.08758
24	37540000	37590000	463	0.0378596	5.08482
1	239420000	239470000	449	0.0378553	5.08412
2	39240000	39290000	399	0.0378412	5.08178
3	175200000	175250000	332	0.0378258	5.07924
23	49180000	49230000	301	0.0378246	5.07904
21	26360000	26410000	838	0.0378165	5.0777
13	48240000	48290000	451	0.0377847	5.07243
3	57390000	57440000	255	0.0377828	5.07212
9	20820000	20870000	560	0.0377733	5.07054
1	128690000	128740000	532	0.037764	5.069
9	79210000	79260000	588	0.0377634	5.0689
2	47530000	47580000	274	0.0377472	5.06622
13	48550000	48600000	237	0.03773	5.06337
19	2110000	2160000	596	0.0377292	5.06324
13	48640000	48690000	77	0.0377231	5.06222
13	48380000	48430000	253	0.0377092	5.05993
9	30200000	30250000	518	0.0376853	5.05597
20	50230000	50280000	131	0.0376817	5.05537
13	48410000	48460000	444	0.0376771	5.05461
2	163100000	163150000	596	0.0376299	5.04679
25	43410000	43460000	549	0.0376233	5.0457
8	26400000	26450000	424	0.0376031	5.04235
19	34830000	34880000	249	0.0375822	5.03889
1	128680000	128730000	470	0.0375625	5.03563
10	30650000	30700000	411	0.0375466	5.03301
4	5260000	5310000	440	0.0375369	5.0314
24	33630000	33680000	276	0.0375283	5.02997
9	52620000	52670000	309	0.0375204	5.02866
6	110190000	110240000	465	0.0374808	5.02211
3	155140000	155190000	364	0.0374622	5.01902
11	5750000	5800000	2085	0.0374355	5.0146
2	47510000	47560000	317	0.0374351	5.01454
10	30620000	30670000	457	0.0374319	5.01401
2	39290000	39340000	485	0.0373622	5.00247
20	50210000	50260000	168	0.0373514	5.00068
9	20830000	20880000	612	0.0373393	4.99867
3	155130000	155180000	408	0.0373303	4.99718
13	62650000	62700000	362	0.0373197	4.99544
13	48760000	48810000	265	0.0373193	4.99537
14	15340000	15390000	258	0.0373142	4.99452
3	102530000	102580000	175	0.0372918	4.9908
3	138380000	138430000	303	0.0372869	4.99
20	50220000	50270000	166	0.037274	4.98786
14	15280000	15330000	528	0.0372719	4.98751
2	47520000	47570000	300	0.0372479	4.98355
11	18270000	18320000	104	0.0372343	4.98128
3	155160000	155210000	295	0.0372228	4.97938
13	64120000	64170000	381	0.0372063	4.97665
12	10260000	10310000	416	0.0371894	4.97385
10	30630000	30680000	428	0.0371884	4.97368
10	29480000	29530000	286	0.0371795	4.97221
13	64080000	64130000	268	0.0371713	4.97086
11	10730000	10780000	173	0.037162	4.96931
16	56190000	56240000	518	0.0371452	4.96653
9	52940000	52990000	516	0.0371389	4.96549
15	72450000	72500000	388	0.0371291	4.96387
3	1760000	1810000	204	0.0371276	4.96362
1	4530000	4580000	554	0.037127	4.96352
19	56880000	56930000	274	0.037077	4.95524
2	2670000	2720000	339	0.0370441	4.94979
1	128960000	129010000	160	0.037028	4.94712
11	5760000	5810000	2124	0.0370239	4.94644
1	4500000	4550000	574	0.0370004	4.94255
6	29300000	29350000	592	0.0369827	4.93963
10	29490000	29540000	300	0.0369763	4.93857
12	430000	480000	584	0.0369639	4.93651
7	63070000	63120000	236	0.0369484	4.93395
11	55950000	56000000	463	0.03694	4.93255
2	106240000	106290000	234	0.0369261	4.93025
16	41840000	41890000	564	0.0369202	4.92928
8	52240000	52290000	594	0.0368889	4.92409
2	45460000	45510000	954	0.036886	4.92362
13	48280000	48330000	315	0.0368838	4.92326
4	79420000	79470000	304	0.0368727	4.92141
8	52250000	52300000	692	0.0368541	4.91833
6	110270000	110320000	452	0.0368493	4.91753
17	51220000	51270000	380	0.0368413	4.91621
15	38620000	38670000	287	0.0368064	4.91044
3	104690000	104740000	568	0.0367823	4.90644
13	40380000	40430000	410	0.0367779	4.90572
13	62010000	62060000	295	0.0367743	4.90511
1	119300000	119350000	348	0.0367659	4.90374
19	17520000	17570000	393	0.0367276	4.89739
5	16890000	16940000	311	0.0367117	4.89475
12	10270000	10320000	504	0.0367031	4.89333
16	39020000	39070000	563	0.0366998	4.89278
3	155120000	155170000	423	0.0366911	4.89135
11	51440000	51490000	379	0.0366537	4.88515
3	155150000	155200000	344	0.0366523	4.88492
2	106250000	106300000	305	0.0366024	4.87665
10	29710000	29760000	387	0.0365931	4.87511
15	43200000	43250000	236	0.0365708	4.87143
6	110250000	110300000	240	0.0365617	4.86991
13	48330000	48380000	359	0.0365575	4.86923
2	84820000	84870000	362	0.0365248	4.86381
2	90300000	90350000	382	0.0365201	4.86303
8	26390000	26440000	451	0.0365117	4.86163
1	94560000	94610000	491	0.0365007	4.85982
7	49440000	49490000	329	0.0364942	4.85874
3	154200000	154250000	274	0.0364642	4.85377
16	41870000	41920000	537	0.0364523	4.85179
17	30530000	30580000	741	0.0364418	4.85007
2	84630000	84680000	399	0.036382	4.84017
19	56890000	56940000	264	0.0363675	4.83776
19	31710000	31760000	460	0.0363438	4.83384
8	87870000	87920000	628	0.0363326	4.83199
23	61590000	61640000	418	0.0363323	4.83193
15	43210000	43260000	197	0.0363176	4.82949
23	49210000	49260000	324	0.0363052	4.82744
2	39270000	39320000	649	0.0362999	4.82657
2	182110000	182160000	375	0.0362947	4.8257
3	154030000	154080000	330	0.0362902	4.82495
2	104040000	104090000	490	0.0362705	4.8217
19	31850000	31900000	334	0.0362593	4.81985
16	38970000	39020000	370	0.0362122	4.81204
2	84670000	84720000	425	0.0362107	4.81179
2	7870000	7920000	307	0.03617	4.80505
11	24150000	24200000	308	0.0361689	4.80488
2	2680000	2730000	338	0.0361615	4.80365
25	26950000	27000000	406	0.0361554	4.80264
2	39220000	39270000	220	0.0361442	4.80078
11	33150000	33200000	394	0.0361314	4.79866
3	14830000	14880000	816	0.0361285	4.79819
20	50200000	50250000	138	0.0360968	4.79294
2	137960000	138010000	495	0.0360815	4.7904
12	76110000	76160000	384	0.0360755	4.78941
3	57400000	57450000	252	0.0360461	4.78455
2	227430000	227480000	316	0.036015	4.77939
6	87060000	87110000	547	0.0360136	4.77915
11	33090000	33140000	254	0.0359838	4.77423
4	68830000	68880000	54	0.0359729	4.77241
3	166160000	166210000	589	0.0359654	4.77118
1	15390000	15440000	529	0.0359329	4.76579
2	39280000	39330000	541	0.0359183	4.76339
13	48740000	48790000	203	0.0359152	4.76286
7	63150000	63200000	360	0.0359028	4.76082
15	47420000	47470000	1521	0.0358836	4.75764
2	118050000	118100000	421	0.0358807	4.75716
24	1220000	1270000	209	0.0358708	4.75552
2	45500000	45550000	978	0.0358647	4.75451
2	84640000	84690000	449	0.0358581	4.75341
3	154230000	154280000	124	0.035858	4.75339
4	5210000	5260000	570	0.0358577	4.75334
5	16900000	16950000	312	0.035838	4.75008
11	50940000	50990000	434	0.0358273	4.74831
23	59290000	59340000	626	0.0358245	4.74784
2	41870000	41920000	461	0.0357762	4.73984
1	172810000	172860000	458	0.0357736	4.73942
23	59240000	59290000	657	0.0357555	4.73641
3	46380000	46430000	116	0.0357517	4.73579
6	116370000	116420000	171	0.035748	4.73519
3	166170000	166220000	598	0.0357478	4.73514
12	38690000	38740000	484	0.0357391	4.7337
2	84500000	84550000	320	0.035737	4.73336
23	26060000	26110000	430	0.0357273	4.73175
13	48420000	48470000	520	0.0357228	4.73101
3	57360000	57410000	286	0.0357187	4.73032
5	60370000	60420000	457	0.0357025	4.72765
2	137880000	137930000	360	0.0356952	4.72643
24	37470000	37520000	345	0.0356305	4.71572
3	130540000	130590000	290	0.0355869	4.7085
12	38710000	38760000	586	0.0355763	4.70675
1	223470000	223520000	328	0.0355696	4.70564
2	84530000	84580000	244	0.0355284	4.69881
13	49200000	49250000	104	0.0355199	4.69742
10	20720000	20770000	345	0.0355122	4.69614
23	61560000	61610000	625	0.0355122	4.69614
24	33570000	33620000	221	0.0355017	4.69439
13	47770000	47820000	376	0.0354952	4.69332
2	41630000	41680000	486	0.0354905	4.69255
7	88340000	88390000	484	0.0354758	4.69011
2	84650000	84700000	526	0.0354755	4.69005
16	39030000	39080000	447	0.0354525	4.68626
12	65270000	65320000	671	0.0354514	4.68607
7	86690000	86740000	501	0.0354396	4.68412
25	25660000	25710000	256	0.0354318	4.68283
4	101890000	101940000	153	0.0353976	4.67715
18	42020000	42070000	460	0.0353731	4.67311
3	20960000	21010000	676	0.035354	4.66994
17	44060000	44110000	537	0.0353131	4.66316
7	63100000	63150000	196	0.0353084	4.66238
21	26350000	26400000	919	0.0352972	4.66053
11	18250000	18300000	78	0.0352966	4.66043
5	67200000	67250000	475	0.0352684	4.65576
2	41590000	41640000	408	0.0352637	4.65499
1	223410000	223460000	522	0.03526	4.65437
23	23200000	23250000	603	0.0352322	4.64978
4	68160000	68210000	422	0.03523	4.64941
1	94570000	94620000	452	0.0352158	4.64706
11	5740000	5790000	1607	0.0352148	4.64688
1	187540000	187590000	225	0.0352142	4.6468
2	7880000	7930000	341	0.0352094	4.64599
1	239190000	239240000	604	0.0351888	4.64258
9	52590000	52640000	378	0.0351874	4.64236
5	67120000	67170000	288	0.0351797	4.64108
8	52360000	52410000	474	0.0351669	4.63896
11	50920000	50970000	447	0.0351638	4.63844
7	49430000	49480000	332	0.0351538	4.63678
3	154220000	154270000	141	0.0351502	4.63619
10	30610000	30660000	505	0.0351307	4.63296
16	64560000	64610000	248	0.035126	4.63219
19	35010000	35060000	296	0.0351218	4.6315
4	92610000	92660000	240	0.0351174	4.63076
13	48370000	48420000	247	0.0351146	4.6303
1	188610000	188660000	681	0.0350898	4.62619
9	8980000	9030000	885	0.0350779	4.62423
19	35050000	35100000	334	0.0350732	4.62343
3	174640000	174690000	285	0.0350722	4.62328
6	24750000	24800000	97	0.0350696	4.62284
13	34300000	34350000	363	0.0350657	4.62221
17	30510000	30560000	709	0.0350488	4.6194
8	87880000	87930000	573	0.0350379	4.61759
3	153840000	153890000	252	0.0350057	4.61227
2	47830000	47880000	242	0.0350007	4.61143
23	26020000	26070000	391	0.0349831	4.60852
6	110180000	110230000	480	0.0349796	4.60795
3	46370000	46420000	141	0.0349724	4.60675
2	227440000	227490000	359	0.0349621	4.60504
25	26960000	27010000	440	0.0349564	4.60411
11	50910000	50960000	403	0.034948	4.60271
3	154150000	154200000	254	0.0349356	4.60067
23	50970000	51020000	476	0.0349292	4.59959
20	4680000	4730000	518	0.0349201	4.5981
3	20980000	21030000	633	0.0349194	4.59797
13	65870000	65920000	209	0.0349069	4.5959
3	153780000	153830000	363	0.0348942	4.5938
2	183110000	183160000	460	0.0348923	4.59349
2	84660000	84710000	496	0.0348883	4.59282
2	103940000	103990000	665	0.034887	4.59261
1	223320000	223370000	777	0.0348713	4.59002
1	94540000	94590000	510	0.0348579	4.5878
3	155090000	155140000	372	0.0348393	4.58471
11	5770000	5820000	2136	0.0348248	4.58232
1	89060000	89110000	266	0.0348215	4.58176
8	26420000	26470000	404	0.0348191	4.58137
2	163150000	163200000	455	0.034797	4.57772
2	41610000	41660000	473	0.0347918	4.57685
7	41700000	41750000	325	0.0347797	4.57484
2	90270000	90320000	319	0.0347732	4.57377
20	50420000	50470000	211	0.0347682	4.57294
6	29280000	29330000	538	0.034762	4.57191
2	34060000	34110000	489	0.0347611	4.57177
9	8990000	9040000	988	0.034751	4.57009
19	2200000	2250000	650	0.0347443	4.56898
14	15350000	15400000	313	0.0347182	4.56465
16	43960000	44010000	404	0.0347081	4.56299
9	30190000	30240000	561	0.0346903	4.56004
3	46390000	46440000	117	0.0346746	4.55744
8	59700000	59750000	536	0.0346501	4.55339
12	38700000	38750000	538	0.0346445	4.55246
12	55420000	55470000	332	0.034637	4.55121
2	240020000	240070000	394	0.0346364	4.55112
18	20780000	20830000	528	0.0346299	4.55004
2	50400000	50450000	302	0.0346081	4.54643
7	63040000	63090000	346	0.0346051	4.54593
2	34010000	34060000	592	0.0346012	4.54528
18	20770000	20820000	528	0.0345568	4.53793
11	24100000	24150000	294	0.034542	4.53549
2	39260000	39310000	558	0.0345323	4.53388
1	223420000	223470000	549	0.0345142	4.53088
2	39250000	39300000	507	0.0344945	4.52761
21	26340000	26390000	1033	0.0344627	4.52236
1	228130000	228180000	443	0.03445	4.52025
2	94690000	94740000	355	0.0344276	4.51653
1	15380000	15430000	548	0.0344238	4.51591
1	189730000	189780000	158	0.0344219	4.51559
10	29400000	29450000	338	0.0344128	4.5141
18	40610000	40660000	300	0.034401	4.51213
1	239110000	239160000	578	0.034399	4.51181
3	104980000	105030000	378	0.0343851	4.5095
2	7860000	7910000	244	0.0343547	4.50446
8	52210000	52260000	517	0.034352	4.50403
1	239180000	239230000	590	0.0343476	4.5033
3	102440000	102490000	348	0.0343369	4.50152
13	48360000	48410000	262	0.0342911	4.49394
2	41530000	41580000	524	0.034284	4.49276
2	41600000	41650000	426	0.0342667	4.48989
2	39350000	39400000	468	0.034265	4.48962
3	223370000	223420000	352	0.0342645	4.48953
13	24590000	24640000	217	0.0342611	4.48897
19	56870000	56920000	230	0.0342573	4.48834
8	87890000	87940000	505	0.0342133	4.48106
2	45490000	45540000	1067	0.034213	4.48101
11	51450000	51500000	354	0.0342021	4.4792
10	20570000	20620000	185	0.0341778	4.47518
4	79410000	79460000	300	0.034172	4.47421
9	31160000	31210000	439	0.0341673	4.47344
2	184260000	184310000	192	0.0341628	4.4727
4	92580000	92630000	223	0.0341516	4.47083
5	67210000	67260000	521	0.0341481	4.47025
11	55940000	55990000	434	0.0341458	4.46988
2	58250000	58300000	647	0.0341354	4.46816
13	50760000	50810000	311	0.0341184	4.46533
8	36290000	36340000	560	0.0341142	4.46464
10	29580000	29630000	270	0.0341127	4.46441
3	185640000	185690000	296	0.0340784	4.45873
12	10280000	10330000	544	0.0340747	4.4581
13	48540000	48590000	242	0.0340643	4.45638
2	72480000	72530000	247	0.0340442	4.45305
5	67110000	67160000	325	0.0340417	4.45265
13	40400000	40450000	533	0.0340406	4.45246
3	154210000	154260000	192	0.0340117	4.44767
19	31680000	31730000	502	0.0340052	4.4466
2	182100000	182150000	426	0.0340004	4.4458
24	33640000	33690000	283	0.0339966	4.44518
6	36470000	36520000	522	0.0339959	4.44505
2	228720000	228770000	376	0.0339901	4.4441
13	47780000	47830000	475	0.0339882	4.44378
3	69860000	69910000	444	0.0339868	4.44355
1	261530000	261580000	368	0.0339776	4.44203
8	87930000	87980000	403	0.0339328	4.4346
3	31300000	31350000	268	0.0339231	4.43301
9	52910000	52960000	436	0.0339225	4.43291
1	4540000	4590000	575	0.0339181	4.43217
24	140000	190000	256	0.033902	4.4295
2	163070000	163120000	369	0.0338855	4.42678
10	9130000	9180000	690	0.0338689	4.42403
3	20950000	21000000	627	0.0338586	4.42232
2	41620000	41670000	460	0.0338468	4.42036
13	50770000	50820000	280	0.0338397	4.4192
11	55930000	55980000	433	0.0338374	4.41881
2	163160000	163210000	448	0.0338319	4.41791
7	12300000	12350000	274	0.0338145	4.41501
13	47750000	47800000	303	0.0338077	4.4139
12	65260000	65310000	584	0.0338064	4.41367
2	163080000	163130000	418	0.0337817	4.40958
9	79220000	79270000	666	0.0337768	4.40878
8	26370000	26420000	347	0.0337556	4.40527
9	52630000	52680000	272	0.0337553	4.40521
9	31150000	31200000	504	0.0337493	4.40423
24	1230000	1280000	249	0.0337341	4.40171
3	46360000	46410000	150	0.0337268	4.4005
13	48750000	48800000	241	0.0337227	4.39982
3	104730000	104780000	414	0.0337179	4.39902
16	43990000	44040000	395	0.0337154	4.39861
11	33160000	33210000	374	0.0337123	4.3981
2	161390000	161440000	529	0.0336939	4.39505
23	61570000	61620000	598	0.0336937	4.39502
20	50260000	50310000	161	0.03369	4.3944
13	34710000	34760000	252	0.033662	4.38977
7	89450000	89500000	294	0.0336462	4.38716
17	51170000	51220000	307	0.0336453	4.387
9	20810000	20860000	496	0.0336427	4.38657
2	183120000	183170000	507	0.0336415	4.38637
3	20880000	20930000	505	0.0336362	4.38549
25	26970000	27020000	482	0.0336301	4.38448
13	47850000	47900000	573	0.0336297	4.38442
2	45510000	45560000	789	0.0336232	4.38334
3	130520000	130570000	448	0.0335912	4.37805
20	50280000	50330000	210	0.033588	4.37752
10	30660000	30710000	383	0.0335858	4.37715
9	9000000	9050000	1057	0.033582	4.37652
3	185160000	185210000	584	0.0335769	4.37568
11	18280000	18330000	117	0.033574	4.3752
8	36350000	36400000	489	0.0335585	4.37262
1	187570000	187620000	117	0.0335572	4.37241
12	38680000	38730000	438	0.0335559	4.3722
25	25650000	25700000	203	0.0335535	4.3718
10	29690000	29740000	382	0.033528	4.36757
13	40390000	40440000	547	0.0334984	4.36267
8	52300000	52350000	601	0.0334568	4.35579
2	104050000	104100000	531	0.0334507	4.35478
1	188600000	188650000	696	0.0334391	4.35287
3	177460000	177510000	645	0.0334361	4.35237
4	68460000	68510000	470	0.0334055	4.3473
12	10250000	10300000	439	0.0333987	4.34616
3	155110000	155160000	470	0.0333864	4.34414
3	185650000	185700000	193	0.0333854	4.34397
3	154160000	154210000	309	0.0333839	4.34372
25	2840000	2890000	577	0.0333806	4.34317
17	44110000	44160000	293	0.0333705	4.34149
3	20870000	20920000	505	0.0333524	4.3385
3	196190000	196240000	571	0.0333466	4.33753
2	163090000	163140000	466	0.0333387	4.33624
1	239130000	239180000	603	0.0333364	4.33585
3	175040000	175090000	223	0.0333303	4.33485
2	58240000	58290000	650	0.0333182	4.33284
19	500000	550000	593	0.0333104	4.33155
6	36450000	36500000	505	0.0333057	4.33076
7	86700000	86750000	623	0.0332982	4.32952
3	166150000	166200000	634	0.0332881	4.32786
10	9110000	9160000	839	0.0332788	4.32632
10	29720000	29770000	455	0.0332611	4.32339
21	26330000	26380000	1118	0.0332555	4.32245
1	172830000	172880000	680	0.033254	4.32222
1	172800000	172850000	542	0.0332193	4.31646
23	49170000	49220000	286	0.0332128	4.31538
4	68480000	68530000	456	0.0332102	4.31496
2	7850000	7900000	237	0.0332049	4.31407
3	204650000	204700000	361	0.0331979	4.31291
2	161380000	161430000	483	0.0331802	4.31
25	44350000	44400000	622	0.0331603	4.3067
5	43650000	43700000	328	0.0331598	4.30662
7	12200000	12250000	387	0.0331574	4.30621
23	50980000	51030000	516	0.0331495	4.3049
1	89050000	89100000	266	0.0331363	4.30271
8	59680000	59730000	606	0.033124	4.30069
19	510000	560000	589	0.0330826	4.29382
13	64070000	64120000	281	0.0330647	4.29086
2	184920000	184970000	424	0.0330603	4.29014
9	52640000	52690000	228	0.0330579	4.28973
2	109180000	109230000	860	0.0330557	4.28937
20	50270000	50320000	205	0.0330397	4.28673
6	116350000	116400000	179	0.0330354	4.28601
3	20940000	20990000	552	0.0330257	4.28441
2	183100000	183150000	457	0.0330252	4.28432
8	59690000	59740000	590	0.0330201	4.28348
2	227480000	227530000	547	0.0330172	4.28301
13	62000000	62050000	304	0.0330165	4.28289
2	184930000	184980000	473	0.0330164	4.28286
9	52950000	53000000	555	0.0330087	4.2816
3	185110000	185160000	724	0.0329808	4.27696
17	30540000	30590000	713	0.0329708	4.27531
2	58220000	58270000	567	0.0329683	4.27491
5	16920000	16970000	335	0.0329649	4.27434
18	64880000	64930000	448	0.0329535	4.27246
11	33080000	33130000	213	0.0329504	4.27194
3	223380000	223430000	419	0.0329467	4.27132
11	5730000	5780000	1264	0.0329445	4.27095
2	40370000	40420000	491	0.0329364	4.26961
18	40600000	40650000	289	0.0329164	4.26631
2	227490000	227540000	531	0.0329048	4.26438
2	7890000	7940000	311	0.0328971	4.26311
8	36360000	36410000	407	0.0328874	4.26151
3	72560000	72610000	496	0.0328673	4.25818
2	105830000	105880000	458	0.0328586	4.25673
6	36480000	36530000	516	0.0328556	4.25624
20	17470000	17520000	472	0.0328333	4.25254
3	154170000	154220000	361	0.0328219	4.25065
8	36300000	36350000	439	0.0327801	4.24373
9	31140000	31190000	511	0.0327716	4.24233
7	60800000	60850000	652	0.0327641	4.24108
8	8170000	8220000	627	0.0327542	4.23945
3	46400000	46450000	118	0.0327531	4.23927
13	6970000	7020000	294	0.0327502	4.23878
4	92710000	92760000	209	0.032745	4.23793
23	61550000	61600000	615	0.0327392	4.23696
12	76100000	76150000	456	0.0327235	4.23437
15	47430000	47480000	2115	0.0327181	4.23347
7	60790000	60840000	623	0.0327013	4.23069
2	84620000	84670000	331	0.0326983	4.2302
1	119170000	119220000	275	0.0326916	4.22908
17	30500000	30550000	626	0.0326828	4.22763
3	72570000	72620000	499	0.032681	4.22733
8	87510000	87560000	577	0.0326769	4.22664
3	20970000	21020000	670	0.0326682	4.22522
8	36280000	36330000	590	0.0326664	4.22491
23	61580000	61630000	451	0.0326584	4.22358
3	174820000	174870000	405	0.0326577	4.22348
20	17980000	18030000	377	0.0326545	4.22295
1	189740000	189790000	192	0.0326519	4.22251
3	107560000	107610000	414	0.0326363	4.21992
11	5810000	5860000	2123	0.0326312	4.21909
1	172820000	172870000	587	0.0326168	4.2167
6	36460000	36510000	475	0.0326139	4.21621
10	9120000	9170000	775	0.0326119	4.21589
8	38700000	38750000	273	0.0325979	4.21357
13	6980000	7030000	279	0.0325811	4.21079
11	5830000	5880000	1742	0.0325785	4.21035
20	50590000	50640000	328	0.0325636	4.20789
1	53480000	53530000	465	0.032562	4.20762
4	68490000	68540000	417	0.0325191	4.20052
13	48430000	48480000	492	0.0325125	4.19942
8	36340000	36390000	448	0.0325118	4.19932
7	12260000	12310000	295	0.0324889	4.19552
4	68780000	68830000	125	0.0324792	4.19392
12	420000	470000	589	0.0324791	4.19389
14	15330000	15380000	301	0.0324775	4.19363
1	180120000	180170000	725	0.0324601	4.19074
6	116380000	116430000	159	0.0324493	4.18897
13	47790000	47840000	461	0.0324333	4.18632
20	50600000	50650000	341	0.0324221	4.18446
5	43660000	43710000	349	0.0324159	4.18344
14	48400000	48450000	310	0.0324117	4.18273
24	37550000	37600000	514	0.0323709	4.17597
3	155080000	155130000	296	0.0323685	4.17558
4	87160000	87210000	562	0.0323679	4.17548
1	53490000	53540000	484	0.0323492	4.17238
13	34330000	34380000	173	0.0323368	4.17034
1	188620000	188670000	705	0.0323282	4.16892
13	65860000	65910000	263	0.0323246	4.16832
2	94670000	94720000	364	0.0323188	4.16736
2	105820000	105870000	442	0.0323153	4.16677
3	104970000	105020000	349	0.0323058	4.16519
1	4550000	4600000	559	0.0322997	4.16419
23	43210000	43260000	181	0.0322938	4.16321
13	40410000	40460000	544	0.0322904	4.16264
3	185600000	185650000	343	0.0322827	4.16138
2	163170000	163220000	451	0.0322781	4.16062
3	177470000	177520000	705	0.0322779	4.16059
10	20520000	20570000	369	0.0322637	4.15822
6	116360000	116410000	196	0.0322603	4.15766
20	50240000	50290000	131	0.0322578	4.15725
1	187580000	187630000	142	0.032246	4.15531
5	45070000	45120000	499	0.0322293	4.15253
19	2210000	2260000	652	0.0322147	4.15012
1	128670000	128720000	472	0.0322079	4.149
10	930000	980000	467	0.0322008	4.14782
1	217580000	217630000	258	0.0321949	4.14684
1	119320000	119370000	367	0.0321918	4.14632
5	16910000	16960000	353	0.0321917	4.14631
1	261520000	261570000	388	0.0321891	4.14588
13	40340000	40390000	573	0.0321867	4.14549
3	46350000	46400000	112	0.0321854	4.14526
10	20710000	20760000	332	0.0321824	4.14476
14	37370000	37420000	156	0.0321815	4.14462
21	26370000	26420000	719	0.0321595	4.14098
2	40360000	40410000	526	0.032146	4.13874
20	17450000	17500000	399	0.0321239	4.13508
8	58620000	58670000	314	0.0321231	4.13495
2	58230000	58280000	612	0.0321192	4.13431
10	29680000	29730000	394	0.0321113	4.13299
16	69800000	69850000	546	0.0321049	4.13194
1	189670000	189720000	392	0.0320949	4.13029
1	239140000	239190000	653	0.0320774	4.12738
3	14840000	14890000	736	0.0320593	4.12438
1	119330000	119380000	366	0.0320523	4.12323
1	172840000	172890000	764	0.0320368	4.12065
3	174810000	174860000	457	0.0320265	4.11895
25	26980000	27030000	538	0.0320255	4.11879
7	63080000	63130000	206	0.0320197	4.11784
18	41990000	42040000	403	0.0320164	4.11728
11	24160000	24210000	280	0.0319882	4.11261
2	58210000	58260000	469	0.0319782	4.11095
3	26860000	26910000	399	0.0319739	4.11024
1	119310000	119360000	369	0.0319604	4.10801
5	98740000	98790000	681	0.0319466	4.10572
1	117370000	117420000	387	0.0319378	4.10427
11	5790000	5840000	2234	0.0319341	4.10365
4	80300000	80350000	385	0.0319323	4.10335
1	188590000	188640000	629	0.0319242	4.10201
15	72380000	72430000	432	0.0319218	4.10161
5	67220000	67270000	545	0.0319187	4.10111
2	2660000	2710000	326	0.0319121	4.10001
2	50460000	50510000	139	0.0319114	4.09989
12	10240000	10290000	384	0.0319047	4.09878
6	116340000	116390000	143	0.0318995	4.09792
3	213790000	213840000	215	0.0318943	4.09706
10	29390000	29440000	388	0.0318894	4.09626
15	72460000	72510000	332	0.0318561	4.09073
8	36310000	36360000	471	0.0318509	4.08988
2	117870000	117920000	601	0.0318418	4.08837
9	62080000	62130000	561	0.0318276	4.08602
9	20840000	20890000	686	0.0318096	4.08304
2	16560000	16610000	523	0.031801	4.08161
4	87530000	87580000	496	0.0317915	4.08004
8	26350000	26400000	339	0.0317829	4.07861
3	138370000	138420000	304	0.0317706	4.07659
23	1670000	1720000	677	0.0317658	4.07578
7	88330000	88380000	470	0.0317607	4.07494
8	52290000	52340000	621	0.0317607	4.07493
3	185590000	185640000	263	0.0317563	4.07421
3	213780000	213830000	224	0.0317426	4.07194
8	52260000	52310000	667	0.0317386	4.07128
12	55490000	55540000	249	0.0317207	4.06831
1	180110000	180160000	663	0.0317154	4.06744
3	102430000	102480000	335	0.0317047	4.06566
1	217590000	217640000	238	0.0317001	4.06491
11	55960000	56010000	468	0.0316915	4.06348
1	89040000	89090000	250	0.0316899	4.06321
7	49450000	49500000	384	0.0316897	4.06319
2	184230000	184280000	167	0.0316832	4.0621
13	65880000	65930000	191	0.0316728	4.06039
18	31870000	31920000	406	0.0316621	4.05862
2	50450000	50500000	140	0.0316562	4.05763
18	40590000	40640000	288	0.0316365	4.05438
8	36480000	36530000	296	0.0316342	4.054
18	42010000	42060000	482	0.0316271	4.05282
2	84490000	84540000	371	0.0315996	4.04827
9	8970000	9020000	798	0.0315985	4.04809
10	20730000	20780000	290	0.031598	4.048
7	86680000	86730000	469	0.0315941	4.04735
3	171400000	171450000	402	0.0315865	4.0461
4	92590000	92640000	231	0.0315734	4.04393
1	228060000	228110000	656	0.031567	4.04287
9	6680000	6730000	663	0.0315649	4.04251
5	98730000	98780000	792	0.0315597	4.04166
24	1300000	1350000	232	0.0315569	4.04119
9	52900000	52950000	376	0.0315552	4.04092
8	52270000	52320000	624	0.031541	4.03856
1	15370000	15420000	545	0.0315397	4.03835
9	6660000	6710000	659	0.0315333	4.03728
23	43180000	43230000	169	0.0315281	4.03643
15	3700000	3750000	289	0.0315236	4.03568
3	20890000	20940000	451	0.0315218	4.03538
9	6670000	6720000	659	0.0315154	4.03432
20	50150000	50200000	89	0.0314907	4.03024
2	161400000	161450000	491	0.0314748	4.02761
2	117860000	117910000	617	0.0314737	4.02742
2	117880000	117930000	584	0.031473	4.0273
19	49950000	50000000	74	0.0314611	4.02534
4	68470000	68520000	450	0.0314589	4.02496
7	12190000	12240000	340	0.0314548	4.02429
15	72540000	72590000	353	0.0314473	4.02305
1	53470000	53520000	472	0.0314423	4.02222
4	44800000	44850000	370	0.0314393	4.02173
2	182120000	182170000	405	0.0314318	4.02047
3	175210000	175260000	347	0.0314199	4.01851
10	30600000	30650000	509	0.0314125	4.01729
3	177480000	177530000	740	0.0314011	4.0154
15	47440000	47490000	2168	0.0313914	4.01379
17	44990000	45040000	393	0.0313895	4.01347
15	38640000	38690000	258	0.0313876	4.01317
19	45490000	45540000	426	0.0313866	4.013
2	16570000	16620000	525	0.0313757	4.0112
3	185630000	185680000	298	0.0313651	4.00943
20	45410000	45460000	553	0.0313639	4.00923
4	87500000	87550000	444	0.0313579	4.00824
3	174650000	174700000	308	0.0313437	4.00589
1	128910000	128960000	319	0.0313322	4.00398
7	31540000	31590000	479	0.0313085	4.00007
2	94700000	94750000	360	0.0313082	4.00002
4	92460000	92510000	228	0.0312935	3.99757
1	239460000	239510000	621	0.0312894	3.99691
2	109110000	109160000	609	0.0312833	3.99589
18	20760000	20810000	554	0.0312743	3.9944
3	46410000	46460000	85	0.031274	3.99435
20	50610000	50660000	377	0.0312641	3.99271
11	5800000	5850000	2056	0.0312628	3.9925
1	223430000	223480000	488	0.0312623	3.99242
3	14820000	14870000	886	0.0312493	3.99026
2	184950000	185000000	461	0.0312491	3.99023
3	171390000	171440000	394	0.0312414	3.98896
2	84610000	84660000	259	0.0312344	3.98779
12	65250000	65300000	510	0.0312195	3.98532
2	163060000	163110000	372	0.0312098	3.98371
2	184940000	184990000	526	0.0312031	3.98262
13	69220000	69270000	108	0.0312022	3.98247
1	118710000	118760000	1070	0.0311962	3.98147
10	29590000	29640000	298	0.0311701	3.97715
1	4490000	4540000	531	0.0311682	3.97683
15	72470000	72520000	261	0.0311517	3.9741
2	109190000	109240000	787	0.0311508	3.97394
3	31290000	31340000	332	0.0311433	3.9727
1	228140000	228190000	469	0.0311386	3.97193
2	109120000	109170000	616	0.0311171	3.96837
2	118040000	118090000	400	0.0311148	3.96799
3	223390000	223440000	449	0.0311142	3.96788
18	42000000	42050000	487	0.0311031	3.96605
11	5780000	5830000	2106	0.0311001	3.96556
11	5820000	5870000	2048	0.0310942	3.96458
14	37390000	37440000	164	0.0310865	3.9633
24	1310000	1360000	198	0.0310654	3.95981
1	253780000	253830000	607	0.031063	3.95941
18	40630000	40680000	259	0.0310606	3.95901
2	184180000	184230000	240	0.0310532	3.95779
24	150000	200000	274	0.0310462	3.95662
1	213180000	213230000	284	0.0310382	3.9553
3	20920000	20970000	395	0.0310338	3.95458
8	8160000	8210000	600	0.0310282	3.95364
15	47460000	47510000	1894	0.0310275	3.95354
10	30670000	30720000	379	0.0310194	3.95219
20	780000	830000	544	0.0310167	3.95174
7	63160000	63210000	294	0.0310166	3.95172
3	65210000	65260000	409	0.0310131	3.95114
1	189520000	189570000	421	0.03101	3.95064
16	41490000	41540000	224	0.0309757	3.94496
14	48360000	48410000	432	0.0309701	3.94402
1	239150000	239200000	640	0.0309603	3.9424
25	8870000	8920000	166	0.0309566	3.9418
25	8880000	8930000	121	0.0309413	3.93927
23	5780000	5830000	771	0.0309395	3.93896
3	69870000	69920000	473	0.0309379	3.9387
9	6710000	6760000	630	0.0309348	3.93819
11	33070000	33120000	218	0.0309301	3.93741
23	43200000	43250000	185	0.0309258	3.9367
1	180130000	180180000	731	0.0309213	3.93595
9	62090000	62140000	584	0.0309086	3.93384
2	106290000	106340000	361	0.0308952	3.93163
3	166140000	166190000	583	0.0308894	3.93066
2	2690000	2740000	387	0.0308797	3.92905
13	49210000	49260000	127	0.0308693	3.92734
2	72470000	72520000	248	0.0308597	3.92574
8	26360000	26410000	341	0.0308419	3.9228
12	65280000	65330000	677	0.0308386	3.92225
7	58560000	58610000	209	0.0308372	3.92202
8	36370000	36420000	370	0.0308323	3.9212
14	15360000	15410000	390	0.0308206	3.91927
5	67230000	67280000	502	0.0308064	3.91693
1	187530000	187580000	241	0.0307803	3.91261
3	46340000	46390000	111	0.0307662	3.91027
10	30590000	30640000	486	0.0307613	3.90946
24	120000	170000	302	0.0307539	3.90823
7	31550000	31600000	429	0.0307497	3.90753
1	239160000	239210000	668	0.0307449	3.90675
6	36440000	36490000	518	0.0307259	3.90359
3	26930000	26980000	409	0.0307222	3.90297
3	69850000	69900000	442	0.0307153	3.90184
15	72600000	72650000	406	0.030709	3.9008
6	96310000	96360000	373	0.0307089	3.90078
3	161800000	161850000	117	0.0307036	3.8999
3	154190000	154240000	379	0.0307022	3.89966
6	36980000	37030000	357	0.0307019	3.89962
20	17230000	17280000	215	0.0306954	3.89854
4	80290000	80340000	448	0.0306909	3.8978
11	27460000	27510000	142	0.0306907	3.89777
2	184250000	184300000	197	0.0306854	3.89689
13	48340000	48390000	336	0.0306729	3.89482
5	45060000	45110000	510	0.0306726	3.89476
2	47500000	47550000	330	0.0306685	3.8941
1	198890000	198940000	475	0.0306657	3.89362
19	54150000	54200000	266	0.0306347	3.88849
16	39040000	39090000	479	0.0306185	3.88581
2	103930000	103980000	606	0.0306135	3.88498
2	227450000	227500000	378	0.0306135	3.88498
23	43150000	43200000	169	0.0306107	3.88452
8	63350000	63400000	298	0.0306106	3.88449
10	30580000	30630000	454	0.0306051	3.8836
1	152110000	152160000	567	0.0306038	3.88337
3	185620000	185670000	264	0.0306001	3.88277
2	105730000	105780000	413	0.0305982	3.88245
2	109100000	109150000	589	0.0305946	3.88185
2	163050000	163100000	469	0.0305782	3.87914
9	13210000	13260000	539	0.030557	3.87563
25	43370000	43420000	496	0.0305401	3.87283
12	38920000	38970000	213	0.0305335	3.87174
4	80310000	80360000	342	0.0305276	3.87076
19	520000	570000	643	0.0305275	3.87073
2	41520000	41570000	518	0.0305249	3.87031
2	41880000	41930000	435	0.0305213	3.86971
8	36270000	36320000	620	0.0305204	3.86957
2	165710000	165760000	424	0.0305204	3.86957
8	38690000	38740000	308	0.0305176	3.86911
2	184240000	184290000	197	0.0305146	3.86861
13	47740000	47790000	275	0.0305137	3.86846
2	184150000	184200000	253	0.0305108	3.86798
3	102540000	102590000	228	0.0304986	3.86596
26	43330000	43380000	644	0.0304861	3.86389
3	148010000	148060000	578	0.0304843	3.86359
8	87940000	87990000	452	0.0304787	3.86265
7	12210000	12260000	428	0.0304737	3.86183
6	56140000	56190000	653	0.0304626	3.85999
5	2740000	2790000	675	0.0304624	3.85996
6	36490000	36540000	591	0.0304363	3.85563
2	105800000	105850000	412	0.0304324	3.85499
3	174830000	174880000	356	0.0304246	3.85369
24	130000	180000	281	0.0304123	3.85167
19	17510000	17560000	455	0.030401	3.84979
9	52580000	52630000	395	0.0304001	3.84965
4	68420000	68470000	454	0.0303848	3.84711
8	36470000	36520000	314	0.0303707	3.84478
2	184170000	184220000	241	0.0303506	3.84145
1	238440000	238490000	286	0.0303441	3.84037
6	87000000	87050000	618	0.0303389	3.83951
10	74810000	74860000	453	0.0303329	3.83852
10	31190000	31240000	613	0.0303207	3.8365
20	50430000	50480000	249	0.0302974	3.83264
5	90510000	90560000	411	0.0302956	3.83234
7	42600000	42650000	159	0.030292	3.83175
23	61600000	61650000	328	0.0302885	3.83117
8	66610000	66660000	431	0.0302794	3.82965
13	50550000	50600000	196	0.0302793	3.82965
4	68330000	68380000	384	0.0302739	3.82875
4	5270000	5320000	437	0.0302722	3.82846
1	213170000	213220000	267	0.0302574	3.82601
2	109200000	109250000	839	0.0302568	3.82592
1	172860000	172910000	862	0.0302459	3.82411
2	227500000	227550000	530	0.030244	3.82379
13	65850000	65900000	266	0.0302163	3.81921
2	110010000	110060000	443	0.0302053	3.81738
22	32800000	32850000	490	0.0301956	3.81579
2	109260000	109310000	763	0.0301939	3.8155
7	26810000	26860000	212	0.0301868	3.81433
16	38910000	38960000	539	0.0301866	3.81429
11	27430000	27480000	171	0.0301789	3.81302
7	63030000	63080000	291	0.0301756	3.81247
1	213200000	213250000	348	0.0301697	3.8115
14	15210000	15260000	287	0.0301686	3.81131
6	96320000	96370000	313	0.0301591	3.80974
10	29410000	29460000	344	0.0301576	3.80948
1	239230000	239280000	578	0.0301535	3.80881
2	45520000	45570000	741	0.03015	3.80823
1	213190000	213240000	324	0.0301452	3.80743
2	118010000	118060000	396	0.0301386	3.80635
23	26070000	26120000	418	0.0301343	3.80564
8	26340000	26390000	374	0.0301326	3.80535
9	52890000	52940000	319	0.0301253	3.80415
7	26820000	26870000	259	0.0301252	3.80413
2	184120000	184170000	214	0.0301245	3.804
9	62070000	62120000	590	0.0301234	3.80383
11	50950000	51000000	466	0.0301154	3.80251
13	48660000	48710000	126	0.0300986	3.79973
25	7230000	7280000	454	0.0300829	3.79712
19	45550000	45600000	233	0.0300747	3.79576
2	47800000	47850000	351	0.0300729	3.79547
2	104060000	104110000	551	0.0300726	3.79542
5	67130000	67180000	285	0.0300693	3.79488
13	48230000	48280000	491	0.0300668	3.79445
11	2730000	2780000	1111	0.0300642	3.79403
25	44360000	44410000	633	0.0300621	3.79368
12	20310000	20360000	523	0.0300574	3.7929
11	51460000	51510000	370	0.0300567	3.79279
2	117890000	117940000	566	0.0300549	3.79249
3	31280000	31330000	355	0.0300472	3.79122
17	44980000	45030000	398	0.0300343	3.78907
1	187520000	187570000	272	0.0300207	3.78682
4	68450000	68500000	469	0.030016	3.78604
3	185660000	185710000	231	0.029991	3.7819
16	41880000	41930000	539	0.02999	3.78174
7	75510000	75560000	521	0.0299824	3.78048
1	180140000	180190000	694	0.0299824	3.78048
1	15360000	15410000	563	0.0299627	3.77722
13	33700000	33750000	563	0.0299611	3.77695
8	8150000	8200000	567	0.0299566	3.77621
2	163010000	163060000	332	0.0299546	3.77588
20	45400000	45450000	560	0.0299481	3.7748
5	43640000	43690000	354	0.0299465	3.77453
14	18800000	18850000	495	0.0299456	3.77438
2	182920000	182970000	352	0.0299362	3.77282
20	50400000	50450000	258	0.0299361	3.77281
3	171410000	171460000	445	0.029927	3.77131
11	55920000	55970000	460	0.0299127	3.76894
2	183090000	183140000	434	0.0299046	3.7676
2	118070000	118120000	386	0.0299027	3.76729
14	18790000	18840000	522	0.0299005	3.76692
2	184190000	184240000	198	0.0298984	3.76658
24	38610000	38660000	332	0.0298981	3.76652
14	37380000	37430000	170	0.029895	3.76601
23	5790000	5840000	932	0.0298878	3.76482
2	2650000	2700000	304	0.0298845	3.76427
5	98680000	98730000	442	0.0298798	3.7635
8	87950000	88000000	534	0.0298738	3.7625
4	92600000	92650000	268	0.0298661	3.76123
25	44340000	44390000	688	0.0298632	3.76074
4	68170000	68220000	442	0.0298611	3.76039
16	39050000	39100000	433	0.0298519	3.75887
8	88140000	88190000	761	0.0298446	3.75766
3	32260000	32310000	362	0.0298445	3.75765
3	175070000	175120000	394	0.0298433	3.75744
16	38900000	38950000	588	0.0298417	3.75718
10	74820000	74870000	489	0.0298365	3.75632
7	89170000	89220000	334	0.0298351	3.7561
11	2720000	2770000	1300	0.0298271	3.75477
6	6180000	6230000	536	0.0298267	3.7547
23	49120000	49170000	315	0.0298208	3.75372
10	12140000	12190000	663	0.0298203	3.75363
23	59300000	59350000	613	0.0298179	3.75325
1	239100000	239150000	597	0.0298178	3.75323
3	174800000	174850000	494	0.0298134	3.75249
25	43420000	43470000	592	0.0297961	3.74964
2	90310000	90360000	398	0.0297924	3.74902
12	10290000	10340000	528	0.0297914	3.74885
2	103920000	103970000	668	0.0297912	3.74882
14	37360000	37410000	157	0.0297742	3.74601
2	184960000	185010000	375	0.0297518	3.7423
16	64570000	64620000	283	0.0297492	3.74187
8	75150000	75200000	402	0.0297455	3.74126
9	79230000	79280000	717	0.0297338	3.73931
4	92720000	92770000	120	0.0297163	3.73642
2	227470000	227520000	507	0.0297154	3.73626
4	44780000	44830000	392	0.0297134	3.73594
7	60810000	60860000	569	0.0297129	3.73586
22	45680000	45730000	580	0.0297064	3.73478
8	88130000	88180000	822	0.0297039	3.73437
18	40620000	40670000	294	0.0296999	3.73369
14	15320000	15370000	378	0.0296918	3.73236
1	189750000	189800000	220	0.0296898	3.73204
23	57250000	57300000	356	0.0296858	3.73137
6	29270000	29320000	561	0.0296856	3.73133
2	217690000	217740000	494	0.0296707	3.72888
10	12150000	12200000	649	0.0296564	3.72651
15	38610000	38660000	287	0.0296549	3.72624
11	50900000	50950000	400	0.0296513	3.72565
16	39060000	39110000	411	0.0296497	3.72539
19	35000000	35050000	278	0.0296346	3.72289
23	61610000	61660000	256	0.0296301	3.72215
8	77870000	77920000	689	0.0296247	3.72125
3	46420000	46470000	97	0.0296104	3.71889
7	12240000	12290000	446	0.0296104	3.71888
13	73830000	73880000	304	0.0295786	3.71362
3	104680000	104730000	604	0.0295778	3.71348
14	15290000	15340000	504	0.0295735	3.71277
5	67190000	67240000	491	0.02956	3.71053
2	184160000	184210000	266	0.0295598	3.7105
1	204850000	204900000	244	0.0295564	3.70995
6	87070000	87120000	504	0.0295377	3.70684
21	46500000	46550000	290	0.0295324	3.70596
10	920000	970000	499	0.0295311	3.70576
5	45080000	45130000	561	0.0295254	3.7048
2	110200000	110250000	543	0.0295248	3.70472
3	69880000	69930000	486	0.0295143	3.70296
1	198880000	198930000	427	0.0295104	3.70233
3	31350000	31400000	255	0.0295098	3.70223
1	89070000	89120000	304	0.0295052	3.70146
6	45220000	45270000	315	0.0295002	3.70064
23	43190000	43240000	176	0.0294982	3.70031
7	26830000	26880000	205	0.0294838	3.69791
9	78710000	78760000	516	0.0294746	3.6964
1	239170000	239220000	623	0.029466	3.69498
1	118700000	118750000	986	0.0294434	3.69123
7	75520000	75570000	508	0.0294355	3.68992
12	20320000	20370000	528	0.0294325	3.68942
9	30180000	30230000	663	0.0294241	3.68804
1	172870000	172920000	870	0.029422	3.68769
17	51230000	51280000	285	0.0294002	3.68408
2	240050000	240100000	467	0.0293978	3.68368
10	20460000	20510000	304	0.0293875	3.68197
18	42030000	42080000	389	0.0293859	3.68172
4	79400000	79450000	335	0.0293853	3.68161
3	57350000	57400000	196	0.0293765	3.68016
3	185610000	185660000	332	0.0293734	3.67963
11	51380000	51430000	235	0.029364	3.67808
6	45210000	45260000	303	0.0293639	3.67806
13	33690000	33740000	590	0.0293434	3.67467
23	49160000	49210000	262	0.0293405	3.67419
13	49220000	49270000	110	0.0293367	3.67356
3	46330000	46380000	132	0.029335	3.67327
13	73840000	73890000	370	0.0293339	3.6731
4	24410000	24460000	398	0.0293319	3.67276
5	10730000	10780000	129	0.0293302	3.67249
12	38940000	38990000	124	0.0293299	3.67244
17	69310000	69360000	411	0.029329	3.67228
22	45670000	45720000	598	0.0293202	3.67083
2	109090000	109140000	536	0.0293132	3.66968
2	240060000	240110000	463	0.0293042	3.66817
13	40420000	40470000	547	0.029303	3.66798
2	45430000	45480000	735	0.0293007	3.66759
4	87490000	87540000	423	0.0292999	3.66746
20	17480000	17530000	432	0.0292978	3.66711
1	253750000	253800000	416	0.0292918	3.66613
5	98710000	98760000	697	0.0292913	3.66605
8	66620000	66670000	390	0.0292789	3.66399
10	29670000	29720000	447	0.0292781	3.66386
4	79440000	79490000	284	0.0292751	3.66336
1	249650000	249700000	513	0.029275	3.66334
5	98750000	98800000	613	0.0292708	3.66264
10	20510000	20560000	290	0.0292598	3.66082
11	18240000	18290000	76	0.0292455	3.65846
6	45230000	45280000	310	0.0292382	3.65724
2	109170000	109220000	714	0.0292315	3.65613
9	31960000	32010000	175	0.0292185	3.65399
15	47450000	47500000	2157	0.0292129	3.65307
12	38930000	38980000	163	0.0292053	3.65181
13	48450000	48500000	367	0.0291967	3.65038
15	43220000	43270000	253	0.0291961	3.65028
1	117350000	117400000	396	0.0291881	3.64895
24	37560000	37610000	493	0.0291879	3.64892
22	45660000	45710000	619	0.0291774	3.64718
1	138120000	138170000	536	0.0291774	3.64718
4	87170000	87220000	561	0.029175	3.64679
16	38890000	38940000	637	0.0291598	3.64427
8	8140000	8190000	529	0.0291575	3.64389
9	62100000	62150000	633	0.0291522	3.64301
7	86710000	86760000	700	0.0291496	3.64258
9	52960000	53010000	552	0.0291464	3.64206
3	204640000	204690000	365	0.0291462	3.64202
6	38120000	38170000	531	0.029141	3.64116
3	105120000	105170000	229	0.0291289	3.63915
13	50590000	50640000	412	0.0291245	3.63843
3	104620000	104670000	972	0.029117	3.63718
11	59610000	59660000	340	0.0291139	3.63666
10	9140000	9190000	658	0.0291117	3.6363
5	98700000	98750000	691	0.0291086	3.63578
24	38630000	38680000	346	0.0291085	3.63578
21	26320000	26370000	1235	0.0291061	3.63537
1	253760000	253810000	468	0.0290932	3.63324
25	2780000	2830000	737	0.0290909	3.63286
7	33010000	33060000	226	0.0290905	3.63279
2	227510000	227560000	416	0.0290771	3.63057
11	32980000	33030000	149	0.029074	3.63007
2	37750000	37800000	210	0.0290725	3.62981
13	6960000	7010000	345	0.0290593	3.62762
4	44790000	44840000	428	0.029058	3.62741
2	58260000	58310000	635	0.0290505	3.62617
8	58790000	58840000	512	0.0290383	3.62414
9	78720000	78770000	492	0.0290287	3.62256
3	104960000	105010000	381	0.0290229	3.62161
16	41480000	41530000	251	0.0290192	3.62098
25	13960000	14010000	687	0.0290144	3.6202
8	58610000	58660000	270	0.0290143	3.62018
2	110020000	110070000	454	0.029005	3.61864
10	29380000	29430000	454	0.0290026	3.61823
5	36170000	36220000	190	0.0290021	3.61815
25	7240000	7290000	442	0.0289975	3.6174
13	34290000	34340000	395	0.0289819	3.61481
7	60780000	60830000	676	0.0289766	3.61394
2	16590000	16640000	531	0.0289765	3.61392
3	194150000	194200000	522	0.0289551	3.61038
3	171420000	171470000	462	0.0289533	3.61008
2	105720000	105770000	480	0.0289445	3.60861
1	118720000	118770000	1084	0.0289437	3.60849
1	37680000	37730000	318	0.0289427	3.60832
3	139670000	139720000	439	0.0289275	3.6058
23	26010000	26060000	361	0.028919	3.6044
5	2670000	2720000	394	0.0289189	3.60439
6	36990000	37040000	319	0.0289143	3.60362
23	50960000	51010000	479	0.0289065	3.60233
2	163040000	163090000	482	0.0288891	3.59944
2	163000000	163050000	250	0.0288819	3.59825
1	128700000	128750000	537	0.028869	3.59612
7	86670000	86720000	432	0.0288627	3.59508
1	117380000	117430000	418	0.0288534	3.59354
11	33170000	33220000	339	0.0288477	3.59259
20	45680000	45730000	442	0.0288462	3.59234
16	41830000	41880000	535	0.0288388	3.59112
1	117360000	117410000	428	0.0288371	3.59084
8	52390000	52440000	275	0.0288321	3.59
1	249660000	249710000	439	0.028822	3.58833
23	5800000	5850000	1003	0.0288219	3.58832
3	175110000	175160000	459	0.0288159	3.58733
4	68410000	68460000	444	0.0288122	3.58671
13	24580000	24630000	273	0.0288111	3.58653
19	17570000	17620000	436	0.0288108	3.58648
20	770000	820000	471	0.0288065	3.58576
4	92570000	92620000	278	0.0287996	3.58463
23	49130000	49180000	296	0.0287978	3.58433
25	44320000	44370000	565	0.0287957	3.58397
9	6700000	6750000	651	0.0287845	3.58213
6	38130000	38180000	562	0.028783	3.58188
12	42030000	42080000	297	0.0287779	3.58104
8	87960000	88010000	654	0.0287732	3.58025
20	17460000	17510000	439	0.0287732	3.58025
19	56900000	56950000	277	0.0287592	3.57793
9	62060000	62110000	480	0.0287585	3.57781
1	223480000	223530000	308	0.0287567	3.57752
2	182090000	182140000	506	0.028754	3.57707
1	189530000	189580000	432	0.0287514	3.57665
2	127280000	127330000	643	0.0287416	3.57502
2	103900000	103950000	635	0.0287294	3.57301
2	109210000	109260000	926	0.0287255	3.57236
19	18120000	18170000	518	0.0287223	3.57183
11	59620000	59670000	338	0.0287145	3.57054
2	240030000	240080000	453	0.0287003	3.56818
24	38620000	38670000	334	0.0286993	3.56801
19	31860000	31910000	362	0.0286974	3.5677
19	490000	540000	594	0.0286856	3.56575
5	36160000	36210000	184	0.0286783	3.56453
21	220000	270000	650	0.0286737	3.56378
2	109130000	109180000	543	0.0286723	3.56355
15	3710000	3760000	340	0.0286686	3.56294
2	184220000	184270000	197	0.028667	3.56267
18	31850000	31900000	404	0.0286565	3.56093
4	68600000	68650000	449	0.0286536	3.56044
9	6690000	6740000	656	0.0286496	3.55979
15	69380000	69430000	611	0.028648	3.55952
3	174790000	174840000	420	0.0286478	3.55949
2	40350000	40400000	634	0.0286474	3.55943
19	35060000	35110000	337	0.0286461	3.5592
3	223400000	223450000	511	0.0286457	3.55914
2	41510000	41560000	536	0.0286421	3.55854
18	30720000	30770000	238	0.0286408	3.55833
1	172850000	172900000	851	0.0286397	3.55814
7	12230000	12280000	506	0.0286381	3.55789
1	119230000	119280000	225	0.0286365	3.55761
18	30690000	30740000	322	0.0286286	3.55631
2	92960000	93010000	630	0.0286262	3.55591
3	204660000	204710000	446	0.0286256	3.55582
2	84460000	84510000	472	0.0286154	3.55413
5	98690000	98740000	598	0.0286144	3.55396
1	239410000	239460000	441	0.0286114	3.55346
9	52650000	52700000	224	0.0286094	3.55313
3	155060000	155110000	286	0.0285975	3.55117
2	109250000	109300000	886	0.0285943	3.55063
10	9100000	9150000	771	0.0285938	3.55056
18	33920000	33970000	330	0.0285927	3.55037
5	98720000	98770000	768	0.0285926	3.55035
7	12220000	12270000	507	0.0285786	3.54804
6	56160000	56210000	768	0.0285695	3.54653
5	43670000	43720000	411	0.0285625	3.54536
5	45090000	45140000	586	0.0285598	3.54491
11	10680000	10730000	422	0.0285536	3.54389
11	32970000	33020000	143	0.0285518	3.54359
3	72580000	72630000	534	0.0285515	3.54354
8	59720000	59770000	379	0.0285356	3.5409
19	31550000	31600000	533	0.0285339	3.54063
4	87150000	87200000	546	0.0285321	3.54034
21	230000	280000	597	0.0285273	3.53954
25	8850000	8900000	332	0.028525	3.53916
1	269190000	269240000	833	0.0285248	3.53913
1	189510000	189560000	450	0.0285222	3.53869
1	269200000	269250000	894	0.0285062	3.53604
8	38680000	38730000	281	0.0285042	3.53571
11	33060000	33110000	216	0.0285035	3.53559
1	244240000	244290000	372	0.0285034	3.53558
6	56130000	56180000	584	0.0285008	3.53514
8	46990000	47040000	345	0.0284975	3.5346
12	38730000	38780000	604	0.0284947	3.53415
12	18880000	18930000	759	0.0284882	3.53306
1	261540000	261590000	378	0.0284876	3.53297
2	137970000	138020000	528	0.0284855	3.53261
6	38140000	38190000	584	0.0284815	3.53195
9	6720000	6770000	651	0.0284787	3.53148
21	210000	260000	627	0.0284786	3.53148
2	43370000	43420000	126	0.0284757	3.531
10	31180000	31230000	560	0.0284665	3.52947
26	18960000	19010000	240	0.0284614	3.52862
19	28130000	28180000	535	0.0284568	3.52786
19	49940000	49990000	48	0.0284565	3.52781
3	31870000	31920000	244	0.0284548	3.52753
2	109270000	109320000	702	0.0284547	3.52751
19	18690000	18740000	765	0.0284524	3.52714
23	1680000	1730000	856	0.0284449	3.5259
1	37670000	37720000	324	0.0284417	3.52536
2	162990000	163040000	294	0.0284342	3.52413
9	20800000	20850000	532	0.0284306	3.52353
3	20900000	20950000	425	0.0284289	3.52324
1	188640000	188690000	570	0.0284261	3.52278
23	49220000	49270000	292	0.0284158	3.52107
6	29310000	29360000	597	0.0284146	3.52087
12	38720000	38770000	638	0.0284128	3.52058
3	155170000	155220000	399	0.0284123	3.5205
2	184140000	184190000	262	0.0284096	3.52005
2	16550000	16600000	545	0.028409	3.51994
6	37440000	37490000	390	0.0284088	3.51992
15	47410000	47460000	1383	0.0284079	3.51977
12	38950000	39000000	106	0.0284078	3.51976
2	37770000	37820000	164	0.0283938	3.51743
13	61990000	62040000	308	0.0283899	3.51678
3	179350000	179400000	317	0.0283869	3.51628
2	184270000	184320000	232	0.0283807	3.51527
2	228780000	228830000	283	0.0283797	3.5151
4	24420000	24470000	379	0.0283664	3.51289
3	104610000	104660000	892	0.0283661	3.51285
2	103910000	103960000	712	0.0283611	3.51201
12	42020000	42070000	336	0.0283551	3.51102
7	49460000	49510000	419	0.0283538	3.51081
13	69160000	69210000	226	0.0283496	3.51012
18	64890000	64940000	431	0.0283491	3.51002
11	18290000	18340000	133	0.0283338	3.50749
[truncated: 242,833+ more rows]

## Sheet: Supplementary Table S9
Supplementary Table S9. HP ratio for each window in the whole genome.
CHR	BP	BP2	Hp ratio	Z(Hp ratio)
7	82510000	82560000	0.782462	11.8221
13	63180000	63230000	0.758346	11.4598
7	82520000	82570000	0.733852	11.0918
7	82500000	82550000	0.716681	10.8338
7	82530000	82580000	0.67477	10.2042
7	82580000	82630000	0.660536	9.99038
7	82540000	82590000	0.659518	9.97509
7	82550000	82600000	0.651596	9.85608
7	82570000	82620000	0.644314	9.74669
7	82560000	82610000	0.642174	9.71454
4	101850000	101900000	0.610773	9.24281
7	82490000	82540000	0.608904	9.21473
4	101870000	101920000	0.605747	9.1673
4	101860000	101910000	0.589175	8.91835
4	101880000	101930000	0.585367	8.86115
19	2150000	2200000	0.579684	8.77577
7	82590000	82640000	0.570687	8.6406
13	63190000	63240000	0.569031	8.61573
4	101840000	101890000	0.555535	8.41298
19	2140000	2190000	0.544328	8.24462
24	41900000	41950000	0.53177	8.05597
3	45020000	45070000	0.530211	8.03255
19	2170000	2220000	0.522227	7.91261
19	2160000	2210000	0.520389	7.88499
7	82410000	82460000	0.512226	7.76237
8	52390000	52440000	0.507745	7.69504
3	31900000	31950000	0.504972	7.65339
14	15250000	15300000	0.504001	7.63879
6	96070000	96120000	0.503698	7.63425
3	31910000	31960000	0.497537	7.5417
7	82430000	82480000	0.496449	7.52534
8	52370000	52420000	0.496437	7.52517
7	82420000	82470000	0.495048	7.50431
6	96080000	96130000	0.491693	7.4539
3	31920000	31970000	0.488888	7.41175
20	45650000	45700000	0.488477	7.40559
24	41890000	41940000	0.485814	7.36558
20	45660000	45710000	0.482803	7.32034
2	103960000	104010000	0.480184	7.281
20	45670000	45720000	0.479137	7.26528
3	45010000	45060000	0.470354	7.13333
8	52380000	52430000	0.467456	7.0898
19	2180000	2230000	0.46646	7.07483
2	103970000	104020000	0.457796	6.94467
10	7700000	7750000	0.456108	6.91931
3	31890000	31940000	0.455727	6.91359
3	45000000	45050000	0.45564	6.91229
3	45030000	45080000	0.454004	6.88771
7	82480000	82530000	0.453471	6.8797
2	103950000	104000000	0.452382	6.86334
4	27400000	27450000	0.452096	6.85904
7	82440000	82490000	0.451896	6.85605
1	181240000	181290000	0.449515	6.82027
14	15240000	15290000	0.449327	6.81744
20	45680000	45730000	0.449113	6.81423
7	82400000	82450000	0.448358	6.80288
10	7710000	7760000	0.442897	6.72085
4	101820000	101870000	0.441171	6.69492
2	7890000	7940000	0.440472	6.68442
15	47660000	47710000	0.439928	6.67625
3	94490000	94540000	0.439702	6.67285
8	89540000	89590000	0.437252	6.63605
20	45640000	45690000	0.436597	6.6262
2	103980000	104030000	0.436053	6.61804
4	101830000	101880000	0.436036	6.61778
2	7880000	7930000	0.435847	6.61495
4	27390000	27440000	0.435775	6.61386
16	41490000	41540000	0.434961	6.60162
7	82450000	82500000	0.434147	6.5894
14	15260000	15310000	0.433013	6.57237
2	103940000	103990000	0.432615	6.56639
2	7870000	7920000	0.432255	6.56098
3	45140000	45190000	0.431125	6.544
10	7720000	7770000	0.430798	6.53908
3	94500000	94550000	0.427976	6.4967
10	7730000	7780000	0.425555	6.46033
17	52740000	52790000	0.424514	6.44468
10	7740000	7790000	0.422288	6.41124
7	82300000	82350000	0.421234	6.39541
2	103990000	104040000	0.419199	6.36484
3	94510000	94560000	0.418919	6.36064
3	45110000	45160000	0.418049	6.34756
3	31880000	31930000	0.41705	6.33256
4	101810000	101860000	0.416964	6.33127
4	63040000	63090000	0.415446	6.30847
7	89320000	89370000	0.413604	6.28079
7	89310000	89360000	0.412056	6.25754
1	20350000	20400000	0.411155	6.244
16	41480000	41530000	0.411022	6.24201
7	82310000	82360000	0.409808	6.22377
24	41880000	41930000	0.408568	6.20514
17	52430000	52480000	0.407119	6.18337
4	101890000	101940000	0.407109	6.18322
4	27380000	27430000	0.407043	6.18222
2	104000000	104050000	0.406956	6.18092
7	82470000	82520000	0.404087	6.13782
7	82290000	82340000	0.403026	6.12188
5	67140000	67190000	0.399533	6.06941
24	41910000	41960000	0.397734	6.04238
7	82390000	82440000	0.397515	6.03909
2	103930000	103980000	0.397492	6.03874
3	31930000	31980000	0.3971	6.03285
8	89550000	89600000	0.396864	6.02931
2	104010000	104060000	0.396296	6.02077
4	63050000	63100000	0.392679	5.96644
7	82280000	82330000	0.392497	5.9637
5	67130000	67180000	0.391596	5.95017
5	67120000	67170000	0.389204	5.91423
3	94480000	94530000	0.388629	5.90559
7	89300000	89350000	0.387937	5.8952
4	101700000	101750000	0.387876	5.89428
19	2190000	2240000	0.387804	5.8932
3	102450000	102500000	0.387482	5.88837
8	89530000	89580000	0.387278	5.8853
7	89330000	89380000	0.387266	5.88511
7	89290000	89340000	0.386737	5.87717
17	52450000	52500000	0.386101	5.86762
4	101720000	101770000	0.385792	5.86298
4	101710000	101760000	0.385542	5.85922
4	101730000	101780000	0.385535	5.85912
2	7860000	7910000	0.385028	5.8515
8	52230000	52280000	0.385002	5.85111
4	68830000	68880000	0.384625	5.84545
2	7850000	7900000	0.383932	5.83504
4	101780000	101830000	0.383749	5.83228
1	20340000	20390000	0.38346	5.82794
17	52440000	52490000	0.383173	5.82364
17	52420000	52470000	0.380764	5.78744
4	68810000	68860000	0.379763	5.7724
10	7750000	7800000	0.379358	5.76631
19	2130000	2180000	0.37843	5.75237
4	27370000	27420000	0.376826	5.72829
2	7840000	7890000	0.37545	5.70761
7	82460000	82510000	0.375065	5.70182
20	45690000	45740000	0.37461	5.69499
18	20490000	20540000	0.374056	5.68667
10	7760000	7810000	0.373788	5.68265
18	20500000	20550000	0.373036	5.67135
3	102440000	102490000	0.372508	5.66341
3	102520000	102570000	0.372105	5.65735
4	101800000	101850000	0.371968	5.65529
13	6970000	7020000	0.37099	5.64061
6	96060000	96110000	0.367877	5.59384
4	68800000	68850000	0.365444	5.5573
3	91110000	91160000	0.364912	5.5493
8	52240000	52290000	0.364588	5.54444
4	68790000	68840000	0.364228	5.53903
17	52410000	52460000	0.364127	5.53751
4	68820000	68870000	0.363605	5.52967
17	51190000	51240000	0.362302	5.5101
5	67200000	67250000	0.360085	5.47678
4	63030000	63080000	0.359422	5.46682
3	45130000	45180000	0.359182	5.46321
16	41500000	41550000	0.358932	5.45946
10	7680000	7730000	0.358348	5.45068
17	51200000	51250000	0.358184	5.44823
7	43500000	43550000	0.357008	5.43056
15	47650000	47700000	0.356058	5.41629
4	68840000	68890000	0.35589	5.41376
10	31960000	32010000	0.355711	5.41108
3	102510000	102560000	0.354675	5.39552
4	27360000	27410000	0.354483	5.39262
6	70490000	70540000	0.354039	5.38596
19	37650000	37700000	0.353918	5.38414
2	103920000	103970000	0.353528	5.37828
7	43510000	43560000	0.352616	5.36458
8	89520000	89570000	0.35228	5.35953
10	7440000	7490000	0.351007	5.3404
4	101690000	101740000	0.350674	5.33541
14	15270000	15320000	0.350246	5.32898
7	89340000	89390000	0.348815	5.30748
1	181250000	181300000	0.347957	5.29459
3	44990000	45040000	0.347155	5.28254
18	20480000	20530000	0.347138	5.28229
7	82270000	82320000	0.346705	5.27578
19	2200000	2250000	0.346558	5.27357
12	26770000	26820000	0.346479	5.27239
10	7430000	7480000	0.346247	5.26889
4	101740000	101790000	0.346114	5.26691
5	78120000	78170000	0.346011	5.26536
4	101770000	101820000	0.345242	5.25381
7	82320000	82370000	0.345184	5.25293
8	52250000	52300000	0.344867	5.24817
8	52220000	52270000	0.344674	5.24527
13	34870000	34920000	0.344669	5.2452
2	118050000	118100000	0.344324	5.24001
4	68770000	68820000	0.344229	5.23858
13	50290000	50340000	0.344192	5.23803
5	67220000	67270000	0.343485	5.22741
3	102430000	102480000	0.3434	5.22613
13	50310000	50360000	0.343037	5.22068
17	52460000	52510000	0.342865	5.21809
15	47670000	47720000	0.342356	5.21045
7	89350000	89400000	0.342343	5.21025
19	37660000	37710000	0.341604	5.19916
6	24750000	24800000	0.340493	5.18246
5	67110000	67160000	0.340245	5.17874
1	117370000	117420000	0.340174	5.17766
10	31950000	32000000	0.339853	5.17285
4	101790000	101840000	0.339845	5.17272
25	15110000	15160000	0.339704	5.17061
4	101760000	101810000	0.339701	5.17056
4	68780000	68830000	0.338402	5.15104
24	3800000	3850000	0.338125	5.14689
7	43490000	43540000	0.338057	5.14587
5	67210000	67260000	0.337987	5.14481
7	43520000	43570000	0.33751	5.13765
2	104020000	104070000	0.33666	5.12487
20	34010000	34060000	0.336492	5.12235
11	55070000	55120000	0.336336	5.12001
17	51160000	51210000	0.336264	5.11893
1	148910000	148960000	0.336118	5.11673
8	89480000	89530000	0.335125	5.10182
25	15120000	15170000	0.334784	5.09669
8	89490000	89540000	0.334779	5.09662
17	51180000	51230000	0.334748	5.09615
5	78130000	78180000	0.33469	5.09528
4	63060000	63110000	0.33457	5.09349
3	104970000	105020000	0.334249	5.08865
3	94520000	94570000	0.33388	5.08312
3	45100000	45150000	0.333323	5.07475
3	105100000	105150000	0.333322	5.07473
5	78110000	78160000	0.332776	5.06653
17	51170000	51220000	0.331781	5.05158
7	89280000	89330000	0.331096	5.0413
10	7450000	7500000	0.330913	5.03854
16	41520000	41570000	0.329755	5.02115
13	6980000	7030000	0.329086	5.01109
3	111400000	111450000	0.328959	5.00919
13	34880000	34930000	0.328894	5.00821
16	41510000	41560000	0.328646	5.00448
3	45120000	45170000	0.328148	4.99701
25	38630000	38680000	0.328141	4.9969
7	82380000	82430000	0.327962	4.9942
1	187570000	187620000	0.327671	4.98983
17	52750000	52800000	0.327439	4.98636
16	41470000	41520000	0.327242	4.9834
3	141880000	141930000	0.326627	4.97416
13	50300000	50350000	0.326419	4.97103
8	89510000	89560000	0.326119	4.96653
5	67180000	67230000	0.325501	4.95724
3	105110000	105160000	0.325195	4.95265
18	33910000	33960000	0.324938	4.94878
5	67150000	67200000	0.324188	4.93752
5	67160000	67210000	0.323759	4.93107
10	7690000	7740000	0.323725	4.93055
5	67170000	67220000	0.323338	4.92475
5	67230000	67280000	0.32316	4.92208
1	148920000	148970000	0.322878	4.91784
11	55090000	55140000	0.322289	4.90898
3	44740000	44790000	0.321574	4.89824
3	20800000	20850000	0.32131	4.89429
3	105090000	105140000	0.321104	4.89118
7	82600000	82650000	0.320604	4.88367
4	101960000	102010000	0.320507	4.88222
5	67190000	67240000	0.320292	4.87899
17	51210000	51260000	0.319491	4.86695
3	105120000	105170000	0.319384	4.86535
17	65010000	65060000	0.319113	4.86127
8	89500000	89550000	0.319103	4.86112
17	65020000	65070000	0.318557	4.85293
3	141850000	141900000	0.318545	4.85274
5	78140000	78190000	0.318479	4.85175
25	12530000	12580000	0.317898	4.84303
19	37640000	37690000	0.317745	4.84072
4	63020000	63070000	0.317232	4.83301
1	187580000	187630000	0.317004	4.82959
1	181230000	181280000	0.316939	4.82862
20	34020000	34070000	0.316687	4.82484
6	80010000	80060000	0.316625	4.8239
6	80000000	80050000	0.316285	4.81879
10	7420000	7470000	0.316099	4.816
11	55080000	55130000	0.316058	4.81538
2	224580000	224630000	0.315848	4.81223
10	7770000	7820000	0.315706	4.81009
2	235660000	235710000	0.315453	4.80629
17	52080000	52130000	0.315274	4.8036
17	51150000	51200000	0.315165	4.80196
3	104980000	105030000	0.314844	4.79715
2	118030000	118080000	0.314477	4.79163
10	7460000	7510000	0.31423	4.78792
3	104960000	105010000	0.313873	4.78255
3	44760000	44810000	0.313027	4.76985
3	94530000	94580000	0.312857	4.76729
1	117360000	117410000	0.311807	4.75152
20	34080000	34130000	0.311519	4.74719
2	47510000	47560000	0.311517	4.74716
1	117380000	117430000	0.311492	4.74679
8	89470000	89520000	0.310644	4.73404
1	20330000	20380000	0.31058	4.73308
2	118010000	118060000	0.310419	4.73067
2	47520000	47570000	0.3104	4.73039
2	118040000	118090000	0.310396	4.73033
7	56030000	56080000	0.309928	4.72329
6	70480000	70530000	0.309849	4.72211
17	51140000	51190000	0.309767	4.72087
7	86690000	86740000	0.309558	4.71772
12	5170000	5220000	0.309232	4.71283
18	33900000	33950000	0.3091	4.71085
2	103910000	103960000	0.308813	4.70654
25	12540000	12590000	0.308435	4.70086
5	78100000	78150000	0.308365	4.69981
2	121710000	121760000	0.308357	4.69969
5	106940000	106990000	0.30833	4.69928
4	69840000	69890000	0.308288	4.69866
16	41530000	41580000	0.308113	4.69602
10	7470000	7520000	0.307161	4.68172
3	213520000	213570000	0.306494	4.6717
3	97610000	97660000	0.305286	4.65355
17	52090000	52140000	0.305043	4.6499
1	117390000	117440000	0.304981	4.64898
12	26780000	26830000	0.304936	4.6483
2	194700000	194750000	0.304463	4.6412
24	3810000	3860000	0.304284	4.6385
2	71650000	71700000	0.303678	4.6294
3	102420000	102470000	0.30365	4.62898
20	770000	820000	0.30356	4.62762
3	102460000	102510000	0.303065	4.62018
3	141860000	141910000	0.303003	4.61925
17	51130000	51180000	0.302303	4.60874
3	45040000	45090000	0.302261	4.6081
7	82330000	82380000	0.301989	4.60402
1	245410000	245460000	0.301834	4.6017
2	224570000	224620000	0.30159	4.59803
2	235670000	235720000	0.3013	4.59368
2	224590000	224640000	0.300853	4.58695
2	126620000	126670000	0.300771	4.58573
3	141870000	141920000	0.30076	4.58556
20	34070000	34120000	0.300491	4.58152
1	117350000	117400000	0.299934	4.57315
2	194710000	194760000	0.299387	4.56494
7	56020000	56070000	0.299258	4.563
13	34890000	34940000	0.298789	4.55595
2	71640000	71690000	0.298078	4.54528
2	121720000	121770000	0.297952	4.54337
1	90990000	91040000	0.297514	4.5368
4	69850000	69900000	0.297327	4.53399
13	6960000	7010000	0.297241	4.5327
17	51220000	51270000	0.297013	4.52928
20	780000	830000	0.296451	4.52082
2	218500000	218550000	0.296399	4.52005
2	47530000	47580000	0.296067	4.51506
19	48290000	48340000	0.29604	4.51465
4	69860000	69910000	0.295946	4.51324
4	101750000	101800000	0.295919	4.51283
7	86700000	86750000	0.295906	4.51264
20	34050000	34100000	0.29588	4.51225
12	26760000	26810000	0.295548	4.50726
3	44750000	44800000	0.295403	4.50508
20	34060000	34110000	0.295339	4.50412
2	7900000	7950000	0.295305	4.50361
2	71630000	71680000	0.294749	4.49525
16	40660000	40710000	0.294156	4.48636
5	106920000	106970000	0.294004	4.48407
3	102480000	102530000	0.293865	4.48198
2	47540000	47590000	0.293855	4.48184
2	118020000	118070000	0.29355	4.47725
20	34090000	34140000	0.29322	4.47229
4	68850000	68900000	0.293186	4.47177
2	104030000	104080000	0.293015	4.46921
3	91100000	91150000	0.292774	4.46558
18	20510000	20560000	0.292767	4.46549
4	27410000	27460000	0.29272	4.46478
25	800000	850000	0.292461	4.46088
4	101950000	102000000	0.292293	4.45836
7	89360000	89410000	0.292205	4.45704
7	43530000	43580000	0.290946	4.43812
4	68760000	68810000	0.290854	4.43675
8	52360000	52410000	0.290705	4.43451
19	34570000	34620000	0.29007	4.42497
24	14080000	14130000	0.289697	4.41937
1	148890000	148940000	0.289477	4.41606
1	117520000	117570000	0.289032	4.40938
18	62410000	62460000	0.289011	4.40906
20	34040000	34090000	0.288989	4.40872
3	105130000	105180000	0.288084	4.39513
16	15300000	15350000	0.288042	4.3945
8	52210000	52260000	0.287393	4.38475
10	7480000	7530000	0.287128	4.38078
1	228090000	228140000	0.287077	4.38
3	111410000	111460000	0.286882	4.37708
3	102490000	102540000	0.286403	4.36988
1	117400000	117450000	0.286371	4.36939
2	126630000	126680000	0.286128	4.36575
2	7830000	7880000	0.286117	4.36559
19	59680000	59730000	0.285966	4.36332
2	73680000	73730000	0.285305	4.35339
11	55100000	55150000	0.285005	4.34888
19	2120000	2170000	0.284954	4.34811
5	67240000	67290000	0.284716	4.34453
1	187560000	187610000	0.28451	4.34144
6	74380000	74430000	0.284129	4.33572
7	6520000	6570000	0.284071	4.33485
20	34030000	34080000	0.283924	4.33263
2	71230000	71280000	0.283762	4.33021
1	228080000	228130000	0.283749	4.33
25	780000	830000	0.283562	4.32721
12	5180000	5230000	0.283222	4.32209
19	2210000	2260000	0.283159	4.32115
1	117530000	117580000	0.282442	4.31038
2	217290000	217340000	0.282235	4.30726
14	15230000	15280000	0.282132	4.30571
1	148900000	148950000	0.282129	4.30567
17	52070000	52120000	0.282023	4.30408
9	37770000	37820000	0.281565	4.2972
4	69830000	69880000	0.281248	4.29243
17	52100000	52150000	0.281176	4.29136
7	86680000	86730000	0.280159	4.27607
1	117510000	117560000	0.279887	4.27199
7	6530000	6580000	0.279437	4.26524
22	28630000	28680000	0.279299	4.26316
2	71620000	71670000	0.279078	4.25984
1	260620000	260670000	0.278947	4.25788
2	121760000	121810000	0.278938	4.25774
2	106390000	106440000	0.278882	4.25689
1	117410000	117460000	0.278308	4.24827
17	52380000	52430000	0.278156	4.24599
3	105140000	105190000	0.278087	4.24494
3	20810000	20860000	0.277941	4.24275
20	21340000	21390000	0.277698	4.2391
3	31870000	31920000	0.276876	4.22676
7	89270000	89320000	0.276854	4.22643
3	94540000	94590000	0.276773	4.22521
2	103900000	103950000	0.276768	4.22514
8	89560000	89610000	0.276565	4.22208
4	69870000	69920000	0.276479	4.2208
25	810000	860000	0.276257	4.21747
16	40650000	40700000	0.276038	4.21417
14	15280000	15330000	0.275887	4.2119
13	63000000	63050000	0.275817	4.21086
17	65000000	65050000	0.275693	4.20899
1	91000000	91050000	0.275389	4.20442
1	261530000	261580000	0.27527	4.20264
2	194720000	194770000	0.275138	4.20065
4	180000	230000	0.275082	4.1998
2	121730000	121780000	0.275014	4.19878
3	57560000	57610000	0.275012	4.19876
18	62420000	62470000	0.274903	4.19712
19	31830000	31880000	0.274793	4.19546
17	52390000	52440000	0.27453	4.19152
15	11930000	11980000	0.274438	4.19013
5	78150000	78200000	0.274393	4.18946
3	2690000	2740000	0.274098	4.18503
1	187590000	187640000	0.273164	4.17099
20	21330000	21380000	0.273145	4.17071
24	3790000	3840000	0.273121	4.17035
1	117340000	117390000	0.272874	4.16663
15	2780000	2830000	0.272788	4.16534
2	106400000	106450000	0.272505	4.1611
11	36830000	36880000	0.272439	4.1601
3	104950000	105000000	0.272389	4.15935
7	12200000	12250000	0.272256	4.15736
4	101940000	101990000	0.272144	4.15567
7	86710000	86760000	0.272068	4.15454
24	41920000	41970000	0.271943	4.15266
1	228100000	228150000	0.271939	4.15259
7	86720000	86770000	0.271465	4.14548
7	56040000	56090000	0.271432	4.14497
18	65880000	65930000	0.27118	4.14119
4	27350000	27400000	0.270815	4.13571
15	42330000	42380000	0.270751	4.13475
2	71220000	71270000	0.270664	4.13343
9	13530000	13580000	0.270306	4.12806
4	68750000	68800000	0.270273	4.12756
4	49750000	49800000	0.270253	4.12726
5	7670000	7720000	0.270156	4.1258
8	36290000	36340000	0.26995	4.12272
19	51460000	51510000	0.269863	4.12141
7	82260000	82310000	0.269517	4.1162
13	34910000	34960000	0.269308	4.11307
18	62400000	62450000	0.269307	4.11306
3	102470000	102520000	0.269128	4.11036
6	80020000	80070000	0.269035	4.10896
3	105080000	105130000	0.269033	4.10894
3	91090000	91140000	0.268966	4.10793
5	7660000	7710000	0.26886	4.10633
15	42320000	42370000	0.268723	4.10427
23	40570000	40620000	0.268525	4.10131
2	217280000	217330000	0.26845	4.10018
11	36840000	36890000	0.26839	4.09927
8	38020000	38070000	0.268262	4.09735
2	194690000	194740000	0.267782	4.09015
10	7490000	7540000	0.2675	4.08591
25	38620000	38670000	0.267438	4.08497
2	73660000	73710000	0.26741	4.08455
6	70500000	70550000	0.26739	4.08425
2	235680000	235730000	0.267362	4.08383
19	37630000	37680000	0.267217	4.08165
10	7780000	7830000	0.267163	4.08084
13	64080000	64130000	0.267105	4.07997
3	111420000	111470000	0.266961	4.07781
6	83170000	83220000	0.266957	4.07774
2	73670000	73720000	0.266956	4.07774
6	83160000	83210000	0.266938	4.07746
2	73650000	73700000	0.266712	4.07407
5	60400000	60450000	0.266676	4.07352
8	52260000	52310000	0.26657	4.07193
8	38010000	38060000	0.266362	4.06882
1	23010000	23060000	0.266131	4.06535
19	31820000	31870000	0.265901	4.06189
9	37760000	37810000	0.265803	4.06041
7	82370000	82420000	0.265776	4.06001
18	62430000	62480000	0.265659	4.05825
1	187550000	187600000	0.265638	4.05793
8	63990000	64040000	0.265621	4.05768
4	69020000	69070000	0.265465	4.05534
2	71240000	71290000	0.265225	4.05173
8	52400000	52450000	0.265211	4.05151
24	14070000	14120000	0.265153	4.05065
2	117860000	117910000	0.265061	4.04927
3	44800000	44850000	0.264999	4.04834
2	218490000	218540000	0.264859	4.04623
3	102500000	102550000	0.264713	4.04404
16	15290000	15340000	0.264693	4.04374
4	68740000	68790000	0.264408	4.03945
17	53540000	53590000	0.264327	4.03824
17	52400000	52450000	0.264316	4.03807
2	121770000	121820000	0.264201	4.03635
15	2770000	2820000	0.264176	4.03597
20	790000	840000	0.263888	4.03165
1	23020000	23070000	0.26357	4.02686
8	64000000	64050000	0.263456	4.02515
1	80430000	80480000	0.263423	4.02465
2	235650000	235700000	0.263285	4.02258
3	132720000	132770000	0.263178	4.02098
7	57200000	57250000	0.263032	4.01879
6	24740000	24790000	0.262994	4.01821
2	30160000	30210000	0.262953	4.0176
6	96050000	96100000	0.262864	4.01626
2	71660000	71710000	0.262733	4.01429
17	53530000	53580000	0.262525	4.01116
6	79990000	80040000	0.262258	4.00715
1	181260000	181310000	0.262249	4.00702
15	43070000	43120000	0.262046	4.00396
13	69180000	69230000	0.261701	3.99879
3	195230000	195280000	0.261369	3.9938
22	8920000	8970000	0.26126	3.99216
20	34000000	34050000	0.261252	3.99205
2	121750000	121800000	0.261145	3.99043
17	51120000	51170000	0.26105	3.98901
1	228070000	228120000	0.26094	3.98735
2	224560000	224610000	0.260798	3.98522
5	60390000	60440000	0.260624	3.98261
3	57550000	57600000	0.260554	3.98156
19	34560000	34610000	0.260495	3.98067
7	31010000	31060000	0.260408	3.97937
15	65450000	65500000	0.26035	3.9785
8	89460000	89510000	0.260147	3.97545
15	47680000	47730000	0.260039	3.97382
2	234410000	234460000	0.259912	3.97192
2	121740000	121790000	0.2597	3.96873
3	8440000	8490000	0.259477	3.96537
19	59670000	59720000	0.259408	3.96435
4	69820000	69870000	0.259259	3.9621
24	13590000	13640000	0.259068	3.95923
8	52270000	52320000	0.258875	3.95633
6	80030000	80080000	0.258802	3.95524
17	53520000	53570000	0.258765	3.95469
15	43080000	43130000	0.258572	3.95178
3	213550000	213600000	0.258562	3.95164
10	930000	980000	0.258422	3.94953
2	184960000	185010000	0.258206	3.94629
3	84850000	84900000	0.258027	3.94359
3	91120000	91170000	0.257909	3.94182
10	7500000	7550000	0.257797	3.94014
25	790000	840000	0.257773	3.93978
4	69010000	69060000	0.257632	3.93765
10	31940000	31990000	0.257521	3.936
18	62440000	62490000	0.257482	3.9354
19	48280000	48330000	0.25741	3.93433
4	190000	240000	0.257314	3.93289
13	69190000	69240000	0.257265	3.93214
15	65480000	65530000	0.257246	3.93187
10	49570000	49620000	0.257162	3.93061
2	218660000	218710000	0.256925	3.92704
4	61190000	61240000	0.256684	3.92342
24	14060000	14110000	0.256569	3.92169
18	33920000	33970000	0.256509	3.92079
12	38910000	38960000	0.256131	3.91512
6	70470000	70520000	0.256084	3.9144
16	15310000	15360000	0.256013	3.91334
3	44770000	44820000	0.255528	3.90605
7	12180000	12230000	0.255482	3.90536
6	79900000	79950000	0.255318	3.90291
22	10420000	10470000	0.255308	3.90274
5	106930000	106980000	0.255219	3.9014
11	14670000	14720000	0.254995	3.89804
7	12170000	12220000	0.254962	3.89756
3	94550000	94600000	0.254929	3.89705
4	63010000	63060000	0.254824	3.89548
1	117420000	117470000	0.254667	3.89312
4	101900000	101950000	0.254667	3.89312
2	217320000	217370000	0.254542	3.89124
3	2700000	2750000	0.254141	3.88522
11	55110000	55160000	0.254137	3.88516
2	72180000	72230000	0.253973	3.88269
6	80040000	80090000	0.253889	3.88143
2	234400000	234450000	0.253884	3.88135
5	78090000	78140000	0.253853	3.88088
4	101670000	101720000	0.253847	3.8808
8	52290000	52340000	0.253794	3.88
19	50180000	50230000	0.253504	3.87564
7	86730000	86780000	0.253435	3.8746
7	12160000	12210000	0.253075	3.8692
1	260640000	260690000	0.25301	3.86822
2	126640000	126690000	0.252852	3.86585
3	195240000	195290000	0.252746	3.86426
1	260610000	260660000	0.252722	3.86391
2	217310000	217360000	0.252682	3.8633
7	57210000	57260000	0.252656	3.86291
1	80420000	80470000	0.252628	3.86248
13	64070000	64120000	0.252555	3.86139
4	68730000	68780000	0.252518	3.86083
3	139670000	139720000	0.25248	3.86027
1	117540000	117590000	0.252195	3.85598
16	41550000	41600000	0.252149	3.8553
16	40640000	40690000	0.252115	3.85478
1	117500000	117550000	0.252057	3.85391
2	47550000	47600000	0.251931	3.85202
3	94470000	94520000	0.2519	3.85155
26	34510000	34560000	0.251859	3.85093
15	11920000	11970000	0.251807	3.85015
3	31940000	31990000	0.251271	3.8421
9	18860000	18910000	0.251259	3.84192
25	38640000	38690000	0.251163	3.84048
19	34580000	34630000	0.251014	3.83824
7	12190000	12240000	0.250535	3.83104
7	12270000	12320000	0.250385	3.8288
1	20360000	20410000	0.250103	3.82456
2	117870000	117920000	0.249964	3.82247
19	34590000	34640000	0.249782	3.81974
6	79930000	79980000	0.249668	3.81802
1	117550000	117600000	0.249652	3.81777
5	106950000	107000000	0.249615	3.81722
9	30780000	30830000	0.249516	3.81573
2	100660000	100710000	0.249511	3.81566
4	101930000	101980000	0.249294	3.8124
19	31810000	31860000	0.249276	3.81214
2	34150000	34200000	0.249184	3.81074
1	80440000	80490000	0.249018	3.80826
18	62390000	62440000	0.248852	3.80576
10	19210000	19260000	0.248654	3.80278
1	268170000	268220000	0.248649	3.80271
3	102530000	102580000	0.248647	3.80268
2	224600000	224650000	0.248601	3.80199
24	14090000	14140000	0.248038	3.79353
3	2680000	2730000	0.248025	3.79334
15	65500000	65550000	0.247937	3.79201
19	34640000	34690000	0.247898	3.79143
4	92460000	92510000	0.247811	3.79012
23	1170000	1220000	0.247695	3.78837
6	79970000	80020000	0.247357	3.78331
3	141890000	141940000	0.247198	3.78091
19	34630000	34680000	0.247164	3.78041
6	74370000	74420000	0.246842	3.77556
15	65490000	65540000	0.246749	3.77417
5	57910000	57960000	0.246593	3.77183
9	49670000	49720000	0.246545	3.7711
6	79980000	80030000	0.246508	3.77054
24	13580000	13630000	0.246466	3.76992
15	20190000	20240000	0.246332	3.7679
5	106910000	106960000	0.24624	3.76652
17	52370000	52420000	0.246192	3.7658
7	12230000	12280000	0.246027	3.76332
7	57230000	57280000	0.245743	3.75906
20	34100000	34150000	0.245707	3.75852
7	14750000	14800000	0.245644	3.75757
4	101680000	101730000	0.245491	3.75527
7	89260000	89310000	0.24549	3.75525
15	65470000	65520000	0.245361	3.75332
23	1160000	1210000	0.245225	3.75128
13	34920000	34970000	0.245187	3.75071
7	12240000	12290000	0.245139	3.74998
10	19220000	19270000	0.245075	3.74902
15	2760000	2810000	0.245037	3.74845
9	70050000	70100000	0.244909	3.74653
3	213530000	213580000	0.244893	3.74629
3	132710000	132760000	0.244824	3.74525
19	18120000	18170000	0.244775	3.74452
25	15100000	15150000	0.244624	3.74225
15	47640000	47690000	0.244611	3.74205
6	115140000	115190000	0.244585	3.74165
13	64090000	64140000	0.244584	3.74164
6	79910000	79960000	0.24455	3.74114
6	74390000	74440000	0.244369	3.73841
3	20870000	20920000	0.244358	3.73825
9	18850000	18900000	0.24431	3.73753
1	268160000	268210000	0.244016	3.73312
7	56050000	56100000	0.243832	3.73035
7	31000000	31050000	0.243816	3.7301
19	31840000	31890000	0.243789	3.7297
7	62990000	63040000	0.243783	3.7296
10	19200000	19250000	0.243733	3.72886
11	55120000	55170000	0.243727	3.72876
10	22530000	22580000	0.243709	3.7285
9	18870000	18920000	0.243708	3.72848
9	70060000	70110000	0.243689	3.7282
15	65460000	65510000	0.243259	3.72174
2	117990000	118040000	0.243078	3.71902
4	49740000	49790000	0.243043	3.71849
16	41540000	41590000	0.242985	3.71762
19	34600000	34650000	0.242917	3.71661
3	172080000	172130000	0.242839	3.71543
17	51230000	51280000	0.242704	3.71339
22	10430000	10480000	0.242601	3.71186
2	217260000	217310000	0.242539	3.71092
2	105800000	105850000	0.242515	3.71057
19	51480000	51530000	0.242491	3.7102
11	55130000	55180000	0.242485	3.7101
8	52300000	52350000	0.242484	3.7101
2	217250000	217300000	0.242412	3.70901
1	148880000	148930000	0.242352	3.70812
10	49360000	49410000	0.242321	3.70764
18	11580000	11630000	0.24222	3.70613
18	20520000	20570000	0.242189	3.70567
1	117330000	117380000	0.242188	3.70565
10	49540000	49590000	0.242106	3.70442
9	18880000	18930000	0.241854	3.70064
4	69000000	69050000	0.24169	3.69817
3	213540000	213590000	0.241582	3.69655
1	233100000	233150000	0.241299	3.6923
3	20880000	20930000	0.241148	3.69002
20	800000	850000	0.240998	3.68777
3	84860000	84910000	0.240931	3.68677
7	12220000	12270000	0.240888	3.68611
18	65890000	65940000	0.240864	3.68575
15	43090000	43140000	0.240799	3.68478
9	30770000	30820000	0.240647	3.68251
2	15010000	15060000	0.240642	3.68243
2	127930000	127980000	0.240377	3.67844
2	7820000	7870000	0.24034	3.67789
6	24730000	24780000	0.240292	3.67716
3	103840000	103890000	0.240256	3.67663
8	38080000	38130000	0.24015	3.67504
1	260630000	260680000	0.240129	3.67471
2	47500000	47550000	0.240007	3.67289
12	5160000	5210000	0.239502	3.6653
25	12520000	12570000	0.239488	3.66508
13	34900000	34950000	0.239484	3.66503
2	217270000	217320000	0.239369	3.66331
7	62980000	63030000	0.23919	3.66061
10	22520000	22570000	0.239136	3.65979
4	68990000	69040000	0.239097	3.65922
2	117850000	117900000	0.23892	3.65655
6	83180000	83230000	0.238911	3.65642
2	105810000	105860000	0.238454	3.64955
7	12210000	12260000	0.2383	3.64723
20	33940000	33990000	0.238287	3.64705
5	57900000	57950000	0.238195	3.64567
3	172070000	172120000	0.238146	3.64492
7	56010000	56060000	0.238029	3.64318
15	65510000	65560000	0.238012	3.64292
15	20200000	20250000	0.237975	3.64236
10	49550000	49600000	0.237939	3.64182
17	64950000	65000000	0.237895	3.64116
9	23320000	23370000	0.237845	3.64041
7	86670000	86720000	0.237802	3.63975
2	71610000	71660000	0.237768	3.63925
3	44810000	44860000	0.237739	3.63881
3	111430000	111480000	0.237696	3.63817
2	248770000	248820000	0.237674	3.63784
4	69030000	69080000	0.237625	3.63711
10	920000	970000	0.237591	3.63659
7	89670000	89720000	0.237523	3.63557
1	261520000	261570000	0.237483	3.63496
19	51470000	51520000	0.237379	3.6334
3	130530000	130580000	0.237373	3.63331
2	217300000	217350000	0.237357	3.63307
10	7670000	7720000	0.237103	3.62925
7	12280000	12330000	0.236977	3.62736
1	187600000	187650000	0.236967	3.62721
4	68950000	69000000	0.236892	3.62609
8	52280000	52330000	0.236845	3.62538
16	40630000	40680000	0.236779	3.6244
10	49530000	49580000	0.236453	3.61949
13	50280000	50330000	0.236244	3.61635
3	104690000	104740000	0.236103	3.61423
4	68560000	68610000	0.236029	3.61312
8	89450000	89500000	0.235912	3.61136
10	36890000	36940000	0.235886	3.61097
2	217190000	217240000	0.235884	3.61094
16	40670000	40720000	0.235881	3.61091
2	118000000	118050000	0.23574	3.60879
2	234420000	234470000	0.235605	3.60676
2	160620000	160670000	0.235512	3.60536
3	104940000	104990000	0.235477	3.60483
16	41560000	41610000	0.235113	3.59936
3	44780000	44830000	0.235108	3.59928
19	37620000	37670000	0.23505	3.59841
2	184950000	185000000	0.235038	3.59823
2	34140000	34190000	0.234869	3.59571
3	21490000	21540000	0.234812	3.59485
3	44980000	45030000	0.234657	3.59251
15	19740000	19790000	0.234637	3.59221
8	36300000	36350000	0.23461	3.59181
13	62990000	63040000	0.234593	3.59155
6	54590000	54640000	0.23459	3.59151
18	33890000	33940000	0.234495	3.59008
17	52760000	52810000	0.234441	3.58926
7	14710000	14760000	0.234331	3.58761
7	57220000	57270000	0.233785	3.57942
2	226910000	226960000	0.233607	3.57674
7	23480000	23530000	0.233404	3.57369
19	54310000	54360000	0.233344	3.57279
7	28500000	28550000	0.233287	3.57193
3	213480000	213530000	0.233173	3.57022
19	48270000	48320000	0.23316	3.57002
10	7310000	7360000	0.233156	3.56997
3	213260000	213310000	0.233093	3.56902
2	217180000	217230000	0.232868	3.56564
9	30750000	30800000	0.232868	3.56564
8	36280000	36330000	0.23286	3.56551
9	30790000	30840000	0.232751	3.56388
3	213510000	213560000	0.232736	3.56366
9	30760000	30810000	0.232684	3.56287
20	33950000	34000000	0.232678	3.56279
9	37780000	37830000	0.232632	3.56209
2	217330000	217380000	0.232532	3.56059
11	55060000	55110000	0.2323	3.55711
3	141840000	141890000	0.232263	3.55655
2	149320000	149370000	0.232037	3.55315
13	46890000	46940000	0.231813	3.54979
22	28620000	28670000	0.231766	3.54909
23	33510000	33560000	0.231765	3.54907
1	187540000	187590000	0.23175	3.54884
13	69200000	69250000	0.231475	3.5447
22	33670000	33720000	0.231323	3.54243
8	38000000	38050000	0.231277	3.54173
15	43100000	43150000	0.231199	3.54057
21	7240000	7290000	0.231105	3.53915
3	103850000	103900000	0.231062	3.53851
8	52350000	52400000	0.230972	3.53715
4	68980000	69030000	0.230573	3.53117
5	74900000	74950000	0.230571	3.53112
3	220210000	220260000	0.230407	3.52866
15	47590000	47640000	0.230404	3.52861
6	79940000	79990000	0.230387	3.52837
9	37790000	37840000	0.230186	3.52534
6	115130000	115180000	0.230122	3.52439
19	48300000	48350000	0.230068	3.52358
13	34930000	34980000	0.229983	3.5223
12	78410000	78460000	0.229862	3.52048
15	19750000	19800000	0.229668	3.51757
1	236140000	236190000	0.22961	3.51669
2	149330000	149380000	0.229493	3.51493
14	55200000	55250000	0.229357	3.5129
10	49560000	49610000	0.229248	3.51125
4	68960000	69010000	0.229238	3.51111
23	49200000	49250000	0.22911	3.50919
7	57190000	57240000	0.229036	3.50808
2	121700000	121750000	0.228964	3.50698
3	20790000	20840000	0.228958	3.50689
7	89650000	89700000	0.228896	3.50597
6	79920000	79970000	0.228811	3.50468
2	3030000	3080000	0.228725	3.50339
2	218650000	218700000	0.228718	3.50329
2	28620000	28670000	0.228613	3.50172
5	74910000	74960000	0.228125	3.49439
10	52700000	52750000	0.228009	3.49264
24	10500000	10550000	0.227925	3.49139
8	29020000	29070000	0.227857	3.49036
9	37750000	37800000	0.227835	3.49002
26	20200000	20250000	0.227792	3.48938
11	14680000	14730000	0.227546	3.48569
2	217200000	217250000	0.227546	3.48569
2	72170000	72220000	0.227447	3.48419
7	12290000	12340000	0.227433	3.48399
20	34110000	34160000	0.227428	3.48391
2	104510000	104560000	0.227372	3.48306
3	8450000	8500000	0.227303	3.48204
12	78420000	78470000	0.2272	3.48048
25	15130000	15180000	0.227179	3.48018
1	23000000	23050000	0.227086	3.47878
10	36880000	36930000	0.227049	3.47822
5	78160000	78210000	0.226884	3.47574
19	31740000	31790000	0.226785	3.47426
15	42310000	42360000	0.226723	3.47332
23	50370000	50420000	0.226676	3.47261
10	22510000	22560000	0.226596	3.47141
8	29030000	29080000	0.226534	3.47048
11	14660000	14710000	0.226481	3.46969
10	7790000	7840000	0.226351	3.46774
7	89680000	89730000	0.226247	3.46618
4	160000	210000	0.226244	3.46613
3	57570000	57620000	0.226227	3.46587
8	38040000	38090000	0.226189	3.4653
1	163270000	163320000	0.226158	3.46484
2	30150000	30200000	0.22612	3.46427
15	67790000	67840000	0.225905	3.46103
25	38610000	38660000	0.225854	3.46027
8	58020000	58070000	0.225837	3.46001
16	40620000	40670000	0.225746	3.45864
18	62450000	62500000	0.225679	3.45763
11	36820000	36870000	0.225676	3.45759
7	36210000	36260000	0.225636	3.45699
2	117880000	117930000	0.225595	3.45638
8	63980000	64030000	0.225503	3.45499
8	28260000	28310000	0.225284	3.4517
24	41870000	41920000	0.225255	3.45127
19	50170000	50220000	0.225205	3.45052
2	72160000	72210000	0.225153	3.44973
16	40580000	40630000	0.225067	3.44845
15	65440000	65490000	0.225047	3.44814
8	37980000	38030000	0.22498	3.44713
10	49350000	49400000	0.224949	3.44667
10	7650000	7700000	0.224866	3.44542
10	7410000	7460000	0.224566	3.44092
2	234380000	234430000	0.224421	3.43874
6	115120000	115170000	0.224362	3.43786
3	107530000	107580000	0.224274	3.43654
3	102410000	102460000	0.224262	3.43635
2	59790000	59840000	0.224101	3.43394
4	68570000	68620000	0.224075	3.43355
24	17680000	17730000	0.224073	3.43352
7	64940000	64990000	0.224047	3.43313
3	91080000	91130000	0.223977	3.43207
3	111440000	111490000	0.223922	3.43124
23	40580000	40630000	0.223823	3.42975
3	107520000	107570000	0.22379	3.42925
15	65520000	65570000	0.223766	3.4289
15	47690000	47740000	0.223642	3.42703
6	115150000	115200000	0.223542	3.42554
19	34610000	34660000	0.223326	3.42229
8	28280000	28330000	0.223303	3.42194
16	15280000	15330000	0.223288	3.42171
14	23530000	23580000	0.223129	3.41934
24	14050000	14100000	0.223098	3.41886
26	22240000	22290000	0.223081	3.4186
2	31450000	31500000	0.222902	3.41592
6	57430000	57480000	0.222896	3.41584
4	68590000	68640000	0.222889	3.41573
7	43480000	43530000	0.222862	3.41533
2	217210000	217260000	0.222744	3.41355
1	117480000	117530000	0.222718	3.41315
26	20230000	20280000	0.222689	3.41272
2	127940000	127990000	0.222553	3.41068
2	87480000	87530000	0.22249	3.40974
23	50390000	50440000	0.222443	3.40903
3	129060000	129110000	0.222348	3.4076
1	245420000	245470000	0.222328	3.4073
4	68580000	68630000	0.222149	3.40461
4	68860000	68910000	0.221899	3.40085
7	82610000	82660000	0.221808	3.39949
26	20210000	20260000	0.221564	3.39582
22	10440000	10490000	0.221563	3.39581
4	68720000	68770000	0.22156	3.39576
6	54570000	54620000	0.221556	3.3957
7	62970000	63020000	0.221495	3.39478
16	30500000	30550000	0.221493	3.39475
22	33680000	33730000	0.22148	3.39456
6	80050000	80100000	0.221454	3.39417
12	78400000	78450000	0.221447	3.39406
2	234390000	234440000	0.221405	3.39343
7	52350000	52400000	0.221387	3.39316
15	67800000	67850000	0.221365	3.39283
2	59800000	59850000	0.221356	3.39269
4	69880000	69930000	0.221347	3.39255
20	21320000	21370000	0.221221	3.39067
1	117430000	117480000	0.221197	3.39031
7	63000000	63050000	0.221074	3.38845
15	34540000	34590000	0.22105	3.3881
11	36850000	36900000	0.22098	3.38705
5	74920000	74970000	0.220913	3.38604
3	129050000	129100000	0.22073	3.38329
9	18840000	18890000	0.22062	3.38164
4	18110000	18160000	0.220561	3.38075
18	33930000	33980000	0.220363	3.37778
17	53550000	53600000	0.220252	3.37611
3	94460000	94510000	0.220193	3.37522
2	72190000	72240000	0.220102	3.37386
3	153300000	153350000	0.220099	3.37382
23	40470000	40520000	0.220021	3.37264
11	19450000	19500000	0.219938	3.37139
3	8460000	8510000	0.219925	3.37121
3	69880000	69930000	0.219902	3.37086
9	23310000	23360000	0.219766	3.3688
7	22050000	22100000	0.219758	3.36868
18	66200000	66250000	0.219611	3.36648
13	41970000	42020000	0.219597	3.36628
16	40570000	40620000	0.219534	3.36532
19	51490000	51540000	0.219504	3.36487
13	63520000	63570000	0.219471	3.36438
15	34570000	34620000	0.219432	3.3638
4	18120000	18170000	0.219368	3.36282
3	20890000	20940000	0.219344	3.36246
6	80060000	80110000	0.219288	3.36163
7	14720000	14770000	0.219232	3.36079
2	160610000	160660000	0.219179	3.35998
9	70040000	70090000	0.219053	3.35809
5	74880000	74930000	0.218883	3.35555
5	10730000	10780000	0.218841	3.35492
9	37800000	37850000	0.218785	3.35408
2	184940000	184990000	0.218771	3.35387
6	54580000	54630000	0.218748	3.35351
1	228110000	228160000	0.218635	3.35182
10	7510000	7560000	0.218631	3.35177
4	68550000	68600000	0.218601	3.3513
18	66190000	66240000	0.218599	3.35128
1	117560000	117610000	0.218568	3.35081
7	36200000	36250000	0.218428	3.3487
13	46900000	46950000	0.218377	3.34794
10	31930000	31980000	0.21837	3.34783
20	21350000	21400000	0.218351	3.34756
4	18130000	18180000	0.218171	3.34484
3	141900000	141950000	0.21813	3.34424
19	18110000	18160000	0.218019	3.34257
8	37990000	38040000	0.218007	3.34239
8	28270000	28320000	0.217984	3.34203
8	52310000	52360000	0.217968	3.3418
4	68970000	69020000	0.217947	3.34148
2	149340000	149390000	0.2178	3.33927
3	213470000	213520000	0.217731	3.33824
2	217170000	217220000	0.217649	3.337
6	79890000	79940000	0.217634	3.33678
15	16890000	16940000	0.217612	3.33645
15	42340000	42390000	0.217542	3.3354
3	163810000	163860000	0.217516	3.33501
24	35300000	35350000	0.217383	3.33301
3	2670000	2720000	0.217322	3.33209
2	217140000	217190000	0.217223	3.33061
15	11940000	11990000	0.217065	3.32824
21	19790000	19840000	0.21706	3.32816
23	40550000	40600000	0.216737	3.3233
26	22230000	22280000	0.216735	3.32327
10	7300000	7350000	0.216644	3.3219
12	49170000	49220000	0.216613	3.32144
7	89660000	89710000	0.216504	3.3198
8	38030000	38080000	0.216501	3.31977
2	34160000	34210000	0.216485	3.31952
2	63810000	63860000	0.216376	3.31789
5	60380000	60430000	0.216321	3.31706
5	74890000	74940000	0.216275	3.31636
1	191310000	191360000	0.216256	3.31607
19	35140000	35190000	0.216225	3.31561
6	6800000	6850000	0.216214	3.31544
2	188140000	188190000	0.216151	3.3145
6	54600000	54650000	0.216145	3.31442
5	67100000	67150000	0.216111	3.31391
26	32070000	32120000	0.216066	3.31323
4	101920000	101970000	0.216039	3.31282
17	64990000	65040000	0.21594	3.31134
23	49080000	49130000	0.215905	3.31081
3	63260000	63310000	0.215759	3.30861
24	25180000	25230000	0.215668	3.30725
1	236150000	236200000	0.215592	3.3061
10	940000	990000	0.215562	3.30565
26	34500000	34550000	0.215513	3.30492
15	34530000	34580000	0.215493	3.30462
16	41460000	41510000	0.215336	3.30226
2	3020000	3070000	0.215158	3.29958
2	117840000	117890000	0.215114	3.29893
21	19780000	19830000	0.215097	3.29866
20	41700000	41750000	0.215096	3.29865
2	188150000	188200000	0.215015	3.29743
7	56060000	56110000	0.214993	3.29711
23	50380000	50430000	0.214952	3.2965
4	101560000	101610000	0.214949	3.29644
18	66180000	66230000	0.214827	3.29461
3	103830000	103880000	0.214631	3.29167
16	3340000	3390000	0.214567	3.29071
7	6660000	6710000	0.214555	3.29052
10	37770000	37820000	0.214553	3.2905
5	7650000	7700000	0.214534	3.2902
23	49190000	49240000	0.214348	3.28742
2	194730000	194780000	0.214338	3.28727
22	41220000	41270000	0.214312	3.28687
10	78170000	78220000	0.214298	3.28667
10	7800000	7850000	0.214217	3.28545
10	52690000	52740000	0.214185	3.28497
2	106380000	106430000	0.21416	3.28459
20	33990000	34040000	0.214135	3.28421
7	23470000	23520000	0.214134	3.2842
10	7660000	7710000	0.214096	3.28363
23	40540000	40590000	0.214095	3.28361
1	268150000	268200000	0.213892	3.28057
6	33160000	33210000	0.213861	3.2801
7	56070000	56120000	0.213857	3.28004
3	213270000	213320000	0.213825	3.27956
15	34580000	34630000	0.213824	3.27954
14	1810000	1860000	0.213813	3.27937
1	261540000	261590000	0.213769	3.27872
2	41820000	41870000	0.213648	3.2769
1	228060000	228110000	0.213645	3.27685
19	59660000	59710000	0.213596	3.27612
3	104900000	104950000	0.213376	3.27281
11	36860000	36910000	0.213347	3.27238
14	55210000	55260000	0.213229	3.27061
3	132700000	132750000	0.213219	3.27045
22	10410000	10460000	0.213094	3.26858
6	80070000	80120000	0.213069	3.2682
2	100650000	100700000	0.21298	3.26686
25	38570000	38620000	0.212936	3.26621
26	32010000	32060000	0.212935	3.26618
24	13570000	13620000	0.21289	3.26551
5	10710000	10760000	0.212864	3.26512
6	115110000	115160000	0.212775	3.26379
3	104990000	105040000	0.212703	3.26271
2	103890000	103940000	0.212668	3.26218
5	10740000	10790000	0.212664	3.26212
8	28250000	28300000	0.212621	3.26148
24	10510000	10560000	0.212606	3.26125
3	69870000	69920000	0.212542	3.26028
6	70230000	70280000	0.212524	3.26001
1	119170000	119220000	0.2123	3.25665
7	12260000	12310000	0.212114	3.25386
26	20220000	20270000	0.212068	3.25316
3	169450000	169500000	0.212064	3.2531
1	117490000	117540000	0.212048	3.25286
4	111680000	111730000	0.212037	3.2527
3	8430000	8480000	0.211981	3.25186
24	10480000	10530000	0.211868	3.25016
13	50790000	50840000	0.211817	3.24939
5	67250000	67300000	0.211802	3.24917
7	28510000	28560000	0.211697	3.24759
24	14100000	14150000	0.211687	3.24744
7	86740000	86790000	0.211652	3.24691
17	64960000	65010000	0.21164	3.24673
13	41980000	42030000	0.211593	3.24603
3	213460000	213510000	0.2114	3.24313
20	760000	810000	0.211357	3.24249
2	63800000	63850000	0.211356	3.24247
12	26750000	26800000	0.211253	3.24093
1	251970000	252020000	0.211244	3.24078
19	37670000	37720000	0.211234	3.24064
2	84280000	84330000	0.211143	3.23927
2	186720000	186770000	0.211124	3.23899
2	105820000	105870000	0.211112	3.2388
24	41930000	41980000	0.211085	3.23839
19	51450000	51500000	0.211008	3.23724
4	111670000	111720000	0.210918	3.23589
3	44790000	44840000	0.210831	3.23459
2	71210000	71260000	0.210799	3.2341
1	50800000	50850000	0.210688	3.23243
2	117980000	118030000	0.210637	3.23167
7	23460000	23510000	0.210615	3.23133
3	45150000	45200000	0.210563	3.23055
15	43060000	43110000	0.210461	3.22902
13	46910000	46960000	0.210359	3.22749
6	70220000	70270000	0.210277	3.22625
2	72200000	72250000	0.210244	3.22577
8	28240000	28290000	0.210223	3.22545
7	89640000	89690000	0.21016	3.2245
21	35170000	35220000	0.210146	3.2243
1	117320000	117370000	0.210143	3.22424
1	184870000	184920000	0.210112	3.22377
7	6510000	6560000	0.210059	3.22298
20	34120000	34170000	0.210039	3.22268
1	233090000	233140000	0.209984	3.22186
2	185150000	185200000	0.209928	3.22102
8	89570000	89620000	0.209923	3.22094
5	43980000	44030000	0.209918	3.22087
9	70030000	70080000	0.209899	3.22058
24	35290000	35340000	0.209896	3.22054
2	105720000	105770000	0.20989	3.22045
1	233080000	233130000	0.209848	3.21981
18	11570000	11620000	0.209827	3.21949
14	55190000	55240000	0.209747	3.2183
3	20820000	20870000	0.209708	3.21771
11	22380000	22430000	0.209675	3.21721
23	40460000	40510000	0.209606	3.21618
3	132210000	132260000	0.209595	3.21601
13	46920000	46970000	0.209569	3.21563
19	2440000	2490000	0.209489	3.21441
25	13620000	13670000	0.209403	3.21313
14	1820000	1870000	0.20938	3.21278
1	181270000	181320000	0.209307	3.21169
4	101970000	102020000	0.209306	3.21168
4	68940000	68990000	0.209269	3.21111
2	184970000	185020000	0.209232	3.21057
23	49090000	49140000	0.209156	3.20941
15	5080000	5130000	0.209129	3.20901
3	104700000	104750000	0.20899	3.20692
15	43040000	43090000	0.208917	3.20582
16	33810000	33860000	0.2089	3.20557
20	41690000	41740000	0.208868	3.20509
1	49900000	49950000	0.208856	3.20491
1	172870000	172920000	0.208845	3.20474
15	5150000	5200000	0.208697	3.20252
5	101420000	101470000	0.208639	3.20166
10	37800000	37850000	0.208614	3.20128
2	127920000	127970000	0.208587	3.20086
20	8190000	8240000	0.208568	3.20059
24	19460000	19510000	0.208515	3.19979
3	162980000	163030000	0.208507	3.19966
8	64010000	64060000	0.20844	3.19866
1	268180000	268230000	0.208272	3.19614
3	103860000	103910000	0.208228	3.19547
16	70670000	70720000	0.208125	3.19392
10	910000	960000	0.208065	3.19303
2	226900000	226950000	0.207973	3.19165
6	83200000	83250000	0.207951	3.19132
4	68660000	68710000	0.207947	3.19126
9	13520000	13570000	0.207905	3.19063
2	59820000	59870000	0.207823	3.1894
15	34590000	34640000	0.207742	3.18817
6	83190000	83240000	0.207633	3.18654
15	52950000	53000000	0.207601	3.18606
4	69040000	69090000	0.207586	3.18583
2	217150000	217200000	0.207313	3.18172
13	69210000	69260000	0.207304	3.1816
15	67780000	67830000	0.20722	3.18034
7	64950000	65000000	0.207201	3.18005
7	89690000	89740000	0.207189	3.17986
3	170600000	170650000	0.207184	3.17979
24	37500000	37550000	0.207092	3.17841
21	49470000	49520000	0.207079	3.17822
4	111690000	111740000	0.207052	3.17782
15	2790000	2840000	0.207051	3.1778
3	94560000	94610000	0.206781	3.17374
23	40560000	40610000	0.206645	3.1717
2	117820000	117870000	0.206624	3.17139
26	34520000	34570000	0.206597	3.17098
16	33820000	33870000	0.206592	3.1709
2	83950000	84000000	0.206527	3.16992
5	97580000	97630000	0.206501	3.16954
5	15310000	15360000	0.206474	3.16912
2	186730000	186780000	0.206436	3.16856
21	7250000	7300000	0.206436	3.16856
20	45630000	45680000	0.206397	3.16798
2	59810000	59860000	0.206389	3.16786
24	22200000	22250000	0.206374	3.16763
22	41240000	41290000	0.206346	3.1672
3	158070000	158120000	0.206345	3.16719
24	10490000	10540000	0.206227	3.16541
6	54530000	54580000	0.206203	3.16505
15	34560000	34610000	0.206075	3.16313
11	22390000	22440000	0.205984	3.16176
25	38580000	38630000	0.205982	3.16173
2	34170000	34220000	0.205914	3.16072
17	52110000	52160000	0.205887	3.16032
4	68930000	68980000	0.205846	3.1597
23	40480000	40530000	0.205785	3.15877
15	47600000	47650000	0.20566	3.1569
16	40590000	40640000	0.205635	3.15652
2	217220000	217270000	0.20557	3.15555
25	820000	870000	0.205518	3.15477
1	251960000	252010000	0.205456	3.15384
19	2110000	2160000	0.205451	3.15375
3	213440000	213490000	0.205441	3.15361
13	41960000	42010000	0.205439	3.15358
8	25770000	25820000	0.205425	3.15337
10	52720000	52770000	0.20538	3.15268
3	129070000	129120000	0.205357	3.15235
11	19460000	19510000	0.205156	3.14932
16	40560000	40610000	0.205143	3.14913
2	209430000	209480000	0.205077	3.14813
4	68540000	68590000	0.205029	3.14742
3	105070000	105120000	0.204994	3.1469
3	169460000	169510000	0.204917	3.14574
3	104910000	104960000	0.204818	3.14425
19	54320000	54370000	0.204751	3.14324
3	172060000	172110000	0.204709	3.14261
13	6950000	7000000	0.204692	3.14235
10	19230000	19280000	0.204665	3.14194
7	56090000	56140000	0.204593	3.14087
1	260600000	260650000	0.204539	3.14005
16	40490000	40540000	0.204516	3.13971
16	40550000	40600000	0.204439	3.13855
9	27760000	27810000	0.204377	3.13763
20	33930000	33980000	0.204365	3.13745
4	68920000	68970000	0.204348	3.13719
2	209440000	209490000	0.204322	3.1368
7	56570000	56620000	0.20431	3.13662
8	38050000	38100000	0.204268	3.13599
2	41900000	41950000	0.204081	3.13318
6	70210000	70260000	0.204075	3.13308
18	62380000	62430000	0.204064	3.13292
8	72710000	72760000	0.204056	3.13281
10	49370000	49420000	0.204009	3.13209
2	15020000	15070000	0.203975	3.13158
21	20020000	20070000	0.203962	3.13138
26	32020000	32070000	0.203944	3.13111
8	28390000	28440000	0.203883	3.1302
12	26790000	26840000	0.203846	3.12965
4	27420000	27470000	0.20384	3.12956
2	188130000	188180000	0.203689	3.12729
2	7910000	7960000	0.203674	3.12707
5	57920000	57970000	0.203627	3.12635
10	7640000	7690000	0.203602	3.12598
16	40530000	40580000	0.203582	3.12568
6	6790000	6840000	0.203533	3.12495
4	68600000	68650000	0.203422	3.12328
19	18240000	18290000	0.203357	3.1223
16	33800000	33850000	0.203354	3.12226
22	33660000	33710000	0.203191	3.1198
8	52340000	52390000	0.203094	3.11835
15	47630000	47680000	0.203035	3.11746
5	88070000	88120000	0.202794	3.11385
13	31220000	31270000	0.202792	3.11381
7	89370000	89420000	0.202748	3.11315
5	23190000	23240000	0.20266	3.11183
3	71190000	71240000	0.202655	3.11176
7	82340000	82390000	0.202595	3.11086
1	251990000	252040000	0.202584	3.11069
5	46790000	46840000	0.202544	3.11009
1	117440000	117490000	0.202477	3.10909
15	43110000	43160000	0.202409	3.10806
6	74360000	74410000	0.202315	3.10665
12	10250000	10300000	0.202295	3.10635
8	86250000	86300000	0.202295	3.10634
16	40610000	40660000	0.202288	3.10624
15	2750000	2800000	0.202266	3.10592
2	194740000	194790000	0.202215	3.10515
3	105150000	105200000	0.202189	3.10475
17	23440000	23490000	0.202147	3.10412
16	40540000	40590000	0.202055	3.10274
7	28490000	28540000	0.201975	3.10154
2	71250000	71300000	0.201959	3.1013
1	251980000	252030000	0.201959	3.10129
2	186710000	186760000	0.201935	3.10093
12	49180000	49230000	0.201877	3.10006
9	18890000	18940000	0.201829	3.09935
6	54560000	54610000	0.201753	3.0982
3	172090000	172140000	0.201736	3.09795
2	83960000	84010000	0.201723	3.09776
5	78080000	78130000	0.201696	3.09735
7	36220000	36270000	0.20169	3.09726
1	148930000	148980000	0.201612	3.09608
15	34550000	34600000	0.201565	3.09538
9	25370000	25420000	0.201523	3.09475
1	242150000	242200000	0.201485	3.09418
13	31230000	31280000	0.201425	3.09327
16	29300000	29350000	0.201404	3.09296
15	43030000	43080000	0.201298	3.09137
3	213450000	213500000	0.201283	3.09115
13	64100000	64150000	0.201262	3.09083
7	12250000	12300000	0.201256	3.09074
2	226920000	226970000	0.201232	3.09038
6	70240000	70290000	0.201228	3.09032
15	34520000	34570000	0.201135	3.08892
6	54550000	54600000	0.201118	3.08867
2	209450000	209500000	0.201056	3.08774
6	70250000	70300000	0.201055	3.08772
3	8470000	8520000	0.201037	3.08745
21	19800000	19850000	0.201024	3.08726
4	69890000	69940000	0.200994	3.08679
10	36870000	36920000	0.200937	3.08595
24	25170000	25220000	0.200937	3.08595
10	22540000	22590000	0.200903	3.08543
13	69170000	69220000	0.200845	3.08456
24	35280000	35330000	0.20083	3.08434
3	186040000	186090000	0.200805	3.08397
15	43050000	43100000	0.200801	3.0839
18	5720000	5770000	0.200796	3.08383
7	56080000	56130000	0.200781	3.08361
23	1180000	1230000	0.200764	3.08335
1	196830000	196880000	0.200752	3.08316
20	8200000	8250000	0.200603	3.08092
1	163260000	163310000	0.20059	3.08073
16	70680000	70730000	0.200574	3.08049
6	57420000	57470000	0.200532	3.07986
16	40520000	40570000	0.200505	3.07945
17	52480000	52530000	0.200481	3.07909
3	195300000	195350000	0.200476	3.07902
24	1280000	1330000	0.20046	3.07877
2	118060000	118110000	0.200392	3.07776
20	33920000	33970000	0.200379	3.07756
10	53680000	53730000	0.200326	3.07677
23	49070000	49120000	0.200229	3.0753
19	31750000	31800000	0.200154	3.07418
3	163820000	163870000	0.200125	3.07375
3	111450000	111500000	0.200046	3.07257
2	39110000	39160000	0.200017	3.07212
3	139660000	139710000	0.199905	3.07045
16	40510000	40560000	0.199866	3.06986
3	105060000	105110000	0.199799	3.06885
8	29010000	29060000	0.19979	3.06871
2	117830000	117880000	0.199731	3.06783
2	184930000	184980000	0.199628	3.06629
2	41830000	41880000	0.199628	3.06627
6	79960000	80010000	0.199612	3.06604
9	32220000	32270000	0.199575	3.06549
20	10770000	10820000	0.199546	3.06504
16	33790000	33840000	0.199533	3.06486
15	19730000	19780000	0.199484	3.06411
2	100640000	100690000	0.199483	3.0641
24	10520000	10570000	0.19943	3.06331
2	217160000	217210000	0.199421	3.06317
4	87740000	87790000	0.19922	3.06015
2	162980000	163030000	0.199214	3.06006
23	49060000	49110000	0.199205	3.05993
18	24530000	24580000	0.199159	3.05924
25	12550000	12600000	0.19915	3.05909
16	30510000	30560000	0.199112	3.05853
21	35160000	35210000	0.198944	3.05601
3	20830000	20880000	0.198938	3.05592
11	22400000	22450000	0.198937	3.05591
2	87490000	87540000	0.198929	3.05578
3	12510000	12560000	0.198913	3.05553
5	88080000	88130000	0.19879	3.05369
17	51110000	51160000	0.198764	3.0533
19	54300000	54350000	0.198761	3.05326
20	10760000	10810000	0.19868	3.05203
3	20840000	20890000	0.198669	3.05187
7	14700000	14750000	0.19866	3.05174
2	209470000	209520000	0.198592	3.05072
2	235690000	235740000	0.198518	3.04961
3	96160000	96210000	0.198479	3.04903
4	27340000	27390000	0.198443	3.04849
16	40500000	40550000	0.198438	3.04841
1	50810000	50860000	0.198399	3.04782
9	32180000	32230000	0.198396	3.04777
3	42840000	42890000	0.198355	3.04715
26	32030000	32080000	0.198315	3.04656
3	103820000	103870000	0.198207	3.04493
10	7320000	7370000	0.1981	3.04333
21	42260000	42310000	0.198084	3.04309
3	69890000	69940000	0.198067	3.04283
3	105000000	105050000	0.198066	3.04282
3	12520000	12570000	0.198053	3.04262
25	30050000	30100000	0.198029	3.04226
13	41990000	42040000	0.198028	3.04225
5	74870000	74920000	0.198027	3.04224
2	188120000	188170000	0.19795	3.04107
6	54540000	54590000	0.197927	3.04073
3	84840000	84890000	0.197882	3.04005
23	50360000	50410000	0.197856	3.03966
13	6990000	7040000	0.1978	3.03881
18	66170000	66220000	0.197776	3.03847
26	14260000	14310000	0.197741	3.03793
7	63010000	63060000	0.197736	3.03786
2	105690000	105740000	0.197704	3.03738
16	40600000	40650000	0.19767	3.03687
10	52710000	52760000	0.197639	3.03639
2	121780000	121830000	0.197621	3.03613
10	22550000	22600000	0.197618	3.03608
2	34180000	34230000	0.197586	3.0356
2	126650000	126700000	0.197569	3.03535
15	65540000	65590000	0.197526	3.0347
3	111460000	111510000	0.197384	3.03257
8	89440000	89490000	0.197381	3.03252
8	38070000	38120000	0.197379	3.03249
4	18140000	18190000	0.197211	3.02997
2	39120000	39170000	0.197207	3.02991
16	58490000	58540000	0.197203	3.02985
8	37970000	38020000	0.197165	3.02928
6	11450000	11500000	0.197127	3.02871
1	23030000	23080000	0.197098	3.02827
2	218640000	218690000	0.197071	3.02787
13	31210000	31260000	0.197028	3.02722
1	233110000	233160000	0.197002	3.02683
8	38060000	38110000	0.196965	3.02627
3	112930000	112980000	0.196956	3.02615
23	14600000	14650000	0.19693	3.02575
9	32210000	32260000	0.196924	3.02566
7	52370000	52420000	0.196864	3.02476
1	91010000	91060000	0.196817	3.02405
3	163800000	163850000	0.196769	3.02333
2	193830000	193880000	0.196761	3.02321
19	54330000	54380000	0.196707	3.0224
25	770000	820000	0.196687	3.02209
20	17040000	17090000	0.196643	3.02144
17	3840000	3890000	0.196513	3.01948
7	63020000	63070000	0.19644	3.01838
9	37740000	37790000	0.196346	3.01698
3	219080000	219130000	0.196307	3.01639
10	52730000	52780000	0.196278	3.01595
2	39100000	39150000	0.196223	3.01512
23	49210000	49260000	0.196219	3.01506
17	52770000	52820000	0.196198	3.01475
13	62220000	62270000	0.196122	3.01362
2	39130000	39180000	0.196051	3.01255
6	54610000	54660000	0.195904	3.01034
2	40360000	40410000	0.195788	3.00859
14	1800000	1850000	0.195757	3.00813
3	188790000	188840000	0.195712	3.00745
7	14740000	14790000	0.195678	3.00694
13	63530000	63580000	0.195577	3.00542
1	261510000	261560000	0.195575	3.00539
1	220000	270000	0.195552	3.00505
12	16100000	16150000	0.195547	3.00497
22	22040000	22090000	0.195522	3.0046
7	24190000	24240000	0.195499	3.00426
5	60370000	60420000	0.195497	3.00422
10	48440000	48490000	0.195481	3.00398
1	117300000	117350000	0.195422	3.0031
25	38600000	38650000	0.195359	3.00215
3	220200000	220250000	0.195319	3.00154
2	245190000	245240000	0.195258	3.00063
9	70020000	70070000	0.195257	3.00062
18	43500000	43550000	0.195227	3.00016
10	31970000	32020000	0.19521	2.99991
6	79950000	80000000	0.195209	2.9999
3	132730000	132780000	0.195146	2.99895
7	62960000	63010000	0.195114	2.99846
23	40530000	40580000	0.195086	2.99805
3	162970000	163020000	0.194951	2.99602
16	55370000	55420000	0.194937	2.99581
12	10240000	10290000	0.1949	2.99526
3	186030000	186080000	0.194892	2.99513
4	92450000	92500000	0.194876	2.99489
5	88090000	88140000	0.194833	2.99425
8	28380000	28430000	0.194815	2.99397
13	62230000	62280000	0.19476	2.99315
25	38650000	38700000	0.194735	2.99278
22	8930000	8980000	0.194564	2.99021
12	10260000	10310000	0.194485	2.98902
7	31020000	31070000	0.194385	2.98752
8	52330000	52380000	0.194379	2.98743
5	82130000	82180000	0.194328	2.98666
26	22220000	22270000	0.194321	2.98655
3	163060000	163110000	0.194297	2.98619
2	104040000	104090000	0.194283	2.98599
11	24530000	24580000	0.194256	2.98558
23	14510000	14560000	0.19421	2.98489
5	101410000	101460000	0.194175	2.98436
23	49050000	49100000	0.194147	2.98394
6	96090000	96140000	0.194059	2.98262
5	43990000	44040000	0.193993	2.98162
21	27940000	27990000	0.193975	2.98135
3	45070000	45120000	0.193938	2.98081
2	72150000	72200000	0.193809	2.97886
10	49340000	49390000	0.193804	2.97879
16	70660000	70710000	0.19365	2.97648
6	70510000	70560000	0.193645	2.9764
5	18940000	18990000	0.193642	2.97636
2	23170000	23220000	0.193538	2.9748
15	65530000	65580000	0.193476	2.97386
4	68440000	68490000	0.193423	2.97306
4	92470000	92520000	0.193396	2.97266
9	27750000	27800000	0.193381	2.97243
7	85970000	86020000	0.193344	2.97188
6	33140000	33190000	0.193338	2.97179
1	117310000	117360000	0.193333	2.97171
2	50520000	50570000	0.193281	2.97093
18	20470000	20520000	0.193239	2.9703
2	84270000	84320000	0.19322	2.97002
16	29130000	29180000	0.193194	2.96962
26	20190000	20240000	0.193182	2.96945
7	89630000	89680000	0.193164	2.96917
20	45700000	45750000	0.193163	2.96917
1	177050000	177100000	0.193151	2.96897
17	52120000	52170000	0.193148	2.96893
7	12300000	12350000	0.193124	2.96857
3	57540000	57590000	0.193052	2.96749
22	22080000	22130000	0.193049	2.96744
10	950000	1000000	0.193009	2.96685
19	2430000	2480000	0.192981	2.96643
15	67810000	67860000	0.192951	2.96597
22	22050000	22100000	0.192909	2.96534
3	129210000	129260000	0.192814	2.96392
2	104520000	104570000	0.192774	2.96332
9	49680000	49730000	0.192768	2.96322
16	15270000	15320000	0.192744	2.96287
26	32060000	32110000	0.192678	2.96187
16	3330000	3380000	0.192677	2.96186
7	43540000	43590000	0.192619	2.96098
1	163280000	163330000	0.19252	2.9595
13	62260000	62310000	0.192515	2.95942
22	22090000	22140000	0.192497	2.95916
3	102540000	102590000	0.192426	2.95808
21	20030000	20080000	0.192403	2.95774
3	129040000	129090000	0.19237	2.95725
6	115100000	115150000	0.192353	2.95698
3	36460000	36510000	0.192279	2.95588
9	61170000	61220000	0.192271	2.95576
10	19190000	19240000	0.192171	2.95426
1	117960000	118010000	0.192171	2.95425
7	52360000	52410000	0.192157	2.95405
12	10300000	10350000	0.192141	2.9538
2	104500000	104550000	0.192135	2.95371
5	97590000	97640000	0.192038	2.95226
15	34510000	34560000	0.192015	2.95191
16	70700000	70750000	0.191994	2.95159
5	82140000	82190000	0.191986	2.95147
26	32040000	32090000	0.191977	2.95134
4	101580000	101630000	0.191964	2.95114
15	67770000	67820000	0.191929	2.95062
24	22190000	22240000	0.191897	2.95014
2	23180000	23230000	0.191846	2.94938
1	159050000	159100000	0.191807	2.94879
4	68530000	68580000	0.191764	2.94815
7	28520000	28570000	0.191739	2.94776
22	22060000	22110000	0.191681	2.9469
4	68890000	68940000	0.191668	2.94669
21	49460000	49510000	0.191636	2.94622
6	83150000	83200000	0.191594	2.94559
22	22070000	22120000	0.191577	2.94534
3	213290000	213340000	0.191409	2.9428
3	71210000	71260000	0.191316	2.94142
18	58130000	58180000	0.191302	2.94119
8	29700000	29750000	0.191298	2.94114
1	48810000	48860000	0.191276	2.94081
19	50190000	50240000	0.191251	2.94043
21	49480000	49530000	0.19123	2.94012
4	68410000	68460000	0.191227	2.94008
3	213250000	213300000	0.191218	2.93995
17	52490000	52540000	0.191164	2.93913
9	25350000	25400000	0.191161	2.93908
3	20900000	20950000	0.191116	2.9384
12	10310000	10360000	0.191106	2.93825
15	52940000	52990000	0.19102	2.93696
7	28530000	28580000	0.190907	2.93526
1	117570000	117620000	0.190906	2.93525
24	35310000	35360000	0.190893	2.93506
6	57360000	57410000	0.190891	2.93503
18	24520000	24570000	0.190838	2.93424
21	20010000	20060000	0.190828	2.93409
1	49890000	49940000	0.190802	2.93369
1	4570000	4620000	0.190775	2.93328
22	15380000	15430000	0.19076	2.93305
2	217340000	217390000	0.190755	2.93298
3	104890000	104940000	0.190634	2.93117
2	234440000	234490000	0.190629	2.93109
25	27960000	28010000	0.190601	2.93067
18	33170000	33220000	0.190591	2.93052
18	64870000	64920000	0.190567	2.93017
4	111700000	111750000	0.190566	2.93015
5	46780000	46830000	0.19052	2.92946
5	107210000	107260000	0.1905	2.92915
24	19450000	19500000	0.190485	2.92893
24	37510000	37560000	0.190477	2.92881
11	24540000	24590000	0.190416	2.92789
8	11980000	12030000	0.190411	2.92782
4	87730000	87780000	0.190374	2.92726
5	49520000	49570000	0.19035	2.9269
2	217230000	217280000	0.190312	2.92633
6	6810000	6860000	0.190264	2.9256
3	162960000	163010000	0.19026	2.92555
7	53040000	53090000	0.190259	2.92554
6	24760000	24810000	0.190253	2.92545
1	70510000	70560000	0.190252	2.92543
3	169440000	169490000	0.190215	2.92487
19	31850000	31900000	0.190077	2.92279
24	35700000	35750000	0.190076	2.92278
21	19820000	19870000	0.190073	2.92274
3	104920000	104970000	0.190036	2.92218
2	234430000	234480000	0.190003	2.92169
2	84290000	84340000	0.189959	2.92102
9	42140000	42190000	0.189864	2.9196
1	177040000	177090000	0.189849	2.91937
22	41230000	41280000	0.189824	2.919
1	37270000	37320000	0.18981	2.91879
10	48420000	48470000	0.189798	2.9186
25	38590000	38640000	0.189758	2.91801
15	5090000	5140000	0.18975	2.91789
2	104530000	104580000	0.189722	2.91747
7	12150000	12200000	0.189717	2.91739
7	14790000	14840000	0.189689	2.91697
18	54810000	54860000	0.189663	2.91658
22	43120000	43170000	0.18962	2.91593
12	16090000	16140000	0.189615	2.91585
4	101570000	101620000	0.189507	2.91423
3	129700000	129750000	0.189483	2.91387
13	46930000	46980000	0.189471	2.91369
23	43490000	43540000	0.189465	2.9136
2	34130000	34180000	0.189438	2.9132
7	22040000	22090000	0.189388	2.91245
3	213280000	213330000	0.189376	2.91227
2	160600000	160650000	0.189345	2.9118
8	28200000	28250000	0.189223	2.90997
24	1290000	1340000	0.189208	2.90975
3	410000	460000	0.18919	2.90947
2	63790000	63840000	0.189173	2.90923
17	66260000	66310000	0.189151	2.90889
17	52360000	52410000	0.189111	2.90829
22	10400000	10450000	0.188934	2.90563
3	169470000	169520000	0.18893	2.90556
2	185140000	185190000	0.1888	2.90361
1	117450000	117500000	0.188799	2.90359
2	73640000	73690000	0.188738	2.90268
5	18950000	19000000	0.188728	2.90254
1	252000000	252050000	0.188704	2.90218
19	21260000	21310000	0.188664	2.90158
16	41850000	41900000	0.188655	2.90143
8	9840000	9890000	0.188607	2.90072
24	1240000	1290000	0.188595	2.90053
2	50500000	50550000	0.18847	2.89866
1	187530000	187580000	0.188467	2.89861
3	107510000	107560000	0.188431	2.89808
14	15290000	15340000	0.18841	2.89775
20	810000	860000	0.188407	2.89772
2	209460000	209510000	0.188391	2.89747
20	50520000	50570000	0.188358	2.89698
9	49660000	49710000	0.188337	2.89666
3	112950000	113000000	0.18832	2.89641
13	56180000	56230000	0.188299	2.89609
2	149310000	149360000	0.188269	2.89564
15	16900000	16950000	0.18826	2.8955
3	170610000	170660000	0.188258	2.89547
1	117460000	117510000	0.188232	2.89508
15	20770000	20820000	0.188137	2.89365
13	62240000	62290000	0.188058	2.89247
3	31860000	31910000	0.188043	2.89224
6	11440000	11490000	0.188003	2.89164
26	32080000	32130000	0.187918	2.89036
4	68880000	68930000	0.187888	2.88992
6	33170000	33220000	0.187859	2.88948
10	22500000	22550000	0.187745	2.88776
13	50770000	50820000	0.187743	2.88774
1	54630000	54680000	0.187712	2.88727
3	44730000	44780000	0.187689	2.88692
15	20760000	20810000	0.187665	2.88656
1	210000	260000	0.187618	2.88586
11	200000	250000	0.187568	2.8851
12	3500000	3550000	0.187529	2.88452
1	177090000	177140000	0.187438	2.88316
8	9820000	9870000	0.18737	2.88214
23	43470000	43520000	0.187368	2.8821
5	107390000	107440000	0.187325	2.88146
2	126610000	126660000	0.187268	2.8806
2	173590000	173640000	0.18725	2.88032
19	54340000	54390000	0.187229	2.88001
3	163830000	163880000	0.187209	2.87971
7	14780000	14830000	0.187144	2.87873
3	20780000	20830000	0.187139	2.87866
1	195950000	196000000	0.187044	2.87723
1	23040000	23090000	0.187034	2.87708
5	97600000	97650000	0.187027	2.87698
23	60890000	60940000	0.186972	2.87615
2	118070000	118120000	0.186926	2.87546
24	10470000	10520000	0.186908	2.87519
2	34120000	34170000	0.186888	2.87489
2	193950000	194000000	0.186813	2.87376
2	245200000	245250000	0.186797	2.87352
3	97600000	97650000	0.186735	2.87259
3	12530000	12580000	0.186673	2.87166
22	22010000	22060000	0.186623	2.87091
2	217130000	217180000	0.186602	2.87059
6	80290000	80340000	0.186595	2.87049
4	49760000	49810000	0.186557	2.86991
2	117810000	117860000	0.186481	2.86878
15	14340000	14390000	0.186451	2.86833
1	187500000	187550000	0.186413	2.86776
3	45060000	45110000	0.186293	2.86595
1	233070000	233120000	0.186231	2.86503
12	38760000	38810000	0.186209	2.86469
26	32000000	32050000	0.186205	2.86463
6	68450000	68500000	0.186181	2.86427
6	11470000	11520000	0.186168	2.86408
6	11460000	11510000	0.18609	2.8629
14	46880000	46930000	0.186043	2.8622
2	52050000	52100000	0.18598	2.86125
10	48450000	48500000	0.185965	2.86102
9	30190000	30240000	0.185924	2.8604
4	68420000	68470000	0.185888	2.85987
1	177070000	177120000	0.185871	2.85961
2	111210000	111260000	0.185855	2.85937
8	25780000	25830000	0.185844	2.85921
8	72730000	72780000	0.185842	2.85918
3	195220000	195270000	0.185824	2.85891
13	62200000	62250000	0.185699	2.85703
3	162990000	163040000	0.185697	2.857
9	29570000	29620000	0.185647	2.85624
4	68650000	68700000	0.185613	2.85574
24	1270000	1320000	0.185609	2.85567
12	49160000	49210000	0.185598	2.85552
1	268920000	268970000	0.185574	2.85516
2	105730000	105780000	0.185566	2.85502
15	66200000	66250000	0.185548	2.85475
5	57890000	57940000	0.185545	2.85471
3	141910000	141960000	0.185534	2.85455
2	224610000	224660000	0.18546	2.85343
19	52940000	52990000	0.185426	2.85294
15	14330000	14380000	0.185381	2.85224
4	49730000	49780000	0.18527	2.85059
18	33880000	33930000	0.185213	2.84973
2	121990000	122040000	0.185208	2.84965
8	28230000	28280000	0.185186	2.84932
23	49120000	49170000	0.185149	2.84876
5	16890000	16940000	0.18513	2.84848
18	45380000	45430000	0.185115	2.84826
3	71200000	71250000	0.185104	2.84809
5	74930000	74980000	0.185068	2.84756
7	86750000	86800000	0.185055	2.84736
26	32050000	32100000	0.185036	2.84707
3	45050000	45100000	0.18502	2.84683
2	245870000	245920000	0.185002	2.84656
23	43500000	43550000	0.184947	2.84573
18	62460000	62510000	0.184943	2.84567
20	10790000	10840000	0.184898	2.84499
5	82120000	82170000	0.184828	2.84395
16	70650000	70700000	0.184817	2.84378
7	24240000	24290000	0.184795	2.84344
7	62950000	63000000	0.184783	2.84327
8	63490000	63540000	0.184772	2.84311
14	15150000	15200000	0.18466	2.84142
12	10320000	10370000	0.184586	2.84031
23	49100000	49150000	0.184526	2.83941
4	69200000	69250000	0.184494	2.83893
9	23330000	23380000	0.184444	2.83818
1	187610000	187660000	0.184435	2.83804
2	185160000	185210000	0.184416	2.83776
15	34600000	34650000	0.184368	2.83704
2	188110000	188160000	0.184368	2.83703
23	49180000	49230000	0.18427	2.83557
2	245880000	245930000	0.18427	2.83556
5	97570000	97620000	0.184259	2.83539
4	49860000	49910000	0.184243	2.83515
20	10780000	10830000	0.184216	2.83475
3	111390000	111440000	0.184193	2.8344
19	52950000	53000000	0.184076	2.83265
21	26370000	26420000	0.184062	2.83244
3	194810000	194860000	0.184056	2.83234
23	40500000	40550000	0.184037	2.83207
24	35270000	35320000	0.183953	2.8308
5	46800000	46850000	0.183913	2.8302
14	37360000	37410000	0.183893	2.8299
2	89760000	89810000	0.183865	2.82948
3	2660000	2710000	0.18385	2.82926
10	53670000	53720000	0.183837	2.82906
15	20420000	20470000	0.183836	2.82904
9	64860000	64910000	0.183815	2.82873
19	56830000	56880000	0.183773	2.8281
7	53260000	53310000	0.183715	2.82722
8	89420000	89470000	0.183714	2.8272
24	13600000	13650000	0.183689	2.82683
6	57440000	57490000	0.183676	2.82663
3	105010000	105060000	0.183637	2.82605
2	50510000	50560000	0.183602	2.82553
1	184680000	184730000	0.183489	2.82383
2	117890000	117940000	0.183457	2.82334
2	162990000	163040000	0.183339	2.82157
4	69210000	69260000	0.183253	2.82029
20	19130000	19180000	0.18325	2.82024
1	184880000	184930000	0.183212	2.81967
9	25360000	25410000	0.183211	2.81966
4	87750000	87800000	0.183153	2.81878
5	51330000	51380000	0.18313	2.81843
1	172880000	172930000	0.183081	2.8177
8	28770000	28820000	0.183042	2.81712
3	21500000	21550000	0.183032	2.81696
6	96040000	96090000	0.183003	2.81652
1	148870000	148920000	0.182998	2.81645
8	72740000	72790000	0.182992	2.81636
8	57990000	58040000	0.182961	2.8159
13	51290000	51340000	0.182924	2.81534
2	117800000	117850000	0.182908	2.8151
6	57390000	57440000	0.182867	2.81448
6	115160000	115210000	0.182833	2.81398
2	30170000	30220000	0.182807	2.81358
24	14040000	14090000	0.182799	2.81346
8	58010000	58060000	0.182799	2.81346
7	89700000	89750000	0.182776	2.81312
16	29280000	29330000	0.182759	2.81286
13	41950000	42000000	0.182745	2.81266
3	112940000	112990000	0.182715	2.81221
2	87470000	87520000	0.182682	2.81171
1	65230000	65280000	0.182663	2.81143
24	670000	720000	0.182641	2.8111
13	51260000	51310000	0.182631	2.81094
23	40490000	40540000	0.182599	2.81046
9	32200000	32250000	0.182592	2.81035
23	50400000	50450000	0.182584	2.81023
2	118330000	118380000	0.182553	2.80976
10	7290000	7340000	0.182538	2.80954
24	14180000	14230000	0.182533	2.80946
3	129030000	129080000	0.18253	2.80943
14	15120000	15170000	0.182518	2.80925
3	54720000	54770000	0.182476	2.80861
4	92280000	92330000	0.182439	2.80805
17	66270000	66320000	0.182431	2.80793
1	268910000	268960000	0.182359	2.80685
22	28640000	28690000	0.182346	2.80666
7	89620000	89670000	0.182346	2.80665
5	85870000	85920000	0.18234	2.80656
7	1660000	1710000	0.182318	2.80624
5	16880000	16930000	0.182294	2.80588
11	36870000	36920000	0.182237	2.80503
1	177080000	177130000	0.182229	2.8049
5	58490000	58540000	0.182213	2.80466
1	184660000	184710000	0.182068	2.80248
8	11990000	12040000	0.181913	2.80015
3	194200000	194250000	0.181905	2.80004
2	188160000	188210000	0.181842	2.79909
9	42150000	42200000	0.181834	2.79897
20	19140000	19190000	0.181819	2.79874
14	46940000	46990000	0.181806	2.79854
12	52520000	52570000	0.181765	2.79793
2	34210000	34260000	0.181697	2.79691
3	130540000	130590000	0.181639	2.79604
2	49700000	49750000	0.181634	2.79596
13	62210000	62260000	0.18162	2.79575
4	35130000	35180000	0.181608	2.79558
9	25380000	25430000	0.18155	2.7947
2	74350000	74400000	0.181531	2.79441
24	35260000	35310000	0.181503	2.79399
16	23580000	23630000	0.181501	2.79396
20	15120000	15170000	0.1814	2.79244
16	58470000	58520000	0.181378	2.79211
1	252010000	252060000	0.181377	2.79211
9	41880000	41930000	0.181373	2.79204
2	23160000	23210000	0.181368	2.79197
3	35070000	35120000	0.181363	2.79189
1	177060000	177110000	0.181348	2.79166
11	36810000	36860000	0.181344	2.79161
23	1150000	1200000	0.181322	2.79127
23	40450000	40500000	0.181302	2.79098
5	18960000	19010000	0.181301	2.79095
1	4580000	4630000	0.181237	2.78999
8	28940000	28990000	0.181221	2.78975
2	23150000	23200000	0.181204	2.7895
23	49110000	49160000	0.181193	2.78933
3	54710000	54760000	0.181134	2.78845
23	43480000	43530000	0.181127	2.78834
10	38490000	38540000	0.181112	2.78812
16	29310000	29360000	0.181032	2.78692
3	129230000	129280000	0.181009	2.78658
3	35060000	35110000	0.181007	2.78655
7	89610000	89660000	0.180948	2.78566
3	139650000	139700000	0.18088	2.78464
15	20820000	20870000	0.180796	2.78337
13	46880000	46930000	0.180752	2.78272
2	50490000	50540000	0.180747	2.78264
21	35180000	35230000	0.180744	2.7826
3	38860000	38910000	0.180722	2.78227
18	65900000	65950000	0.180721	2.78224
7	86660000	86710000	0.180717	2.78218
11	210000	260000	0.180693	2.78182
2	51920000	51970000	0.180672	2.78151
1	107970000	108020000	0.180659	2.78132
2	84260000	84310000	0.18063	2.78089
1	236160000	236210000	0.18063	2.78088
1	29270000	29320000	0.180608	2.78055
6	70200000	70250000	0.180588	2.78025
16	18710000	18760000	0.180573	2.78003
4	87760000	87810000	0.180562	2.77985
21	49450000	49500000	0.180474	2.77854
18	58450000	58500000	0.180456	2.77826
20	41710000	41760000	0.180433	2.77792
2	34110000	34160000	0.180416	2.77766
17	7290000	7340000	0.180413	2.77762
3	103870000	103920000	0.180353	2.77671
26	20180000	20230000	0.180333	2.77641
11	12150000	12200000	0.180332	2.77641
3	104620000	104670000	0.180316	2.77616
17	23430000	23480000	0.180299	2.7759
5	7680000	7730000	0.180286	2.77571
2	184980000	185030000	0.180173	2.77402
10	49580000	49630000	0.18016	2.77382
11	220000	270000	0.18013	2.77337
10	66590000	66640000	0.180063	2.77236
8	89430000	89480000	0.180061	2.77233
1	118070000	118120000	0.180036	2.77196
9	29560000	29610000	0.180009	2.77154
16	30520000	30570000	0.179933	2.77041
15	11910000	11960000	0.179918	2.77018
24	14110000	14160000	0.179879	2.7696
7	14730000	14780000	0.179878	2.76958
9	37810000	37860000	0.179797	2.76836
3	129200000	129250000	0.17977	2.76796
1	118150000	118200000	0.179766	2.7679
13	62290000	62340000	0.179765	2.76789
18	64860000	64910000	0.179758	2.76778
15	20830000	20880000	0.179757	2.76776
6	68440000	68490000	0.179742	2.76753
23	14490000	14540000	0.179685	2.76669
2	49690000	49740000	0.179628	2.76582
7	36190000	36240000	0.179625	2.76578
17	53560000	53610000	0.179619	2.7657
12	10280000	10330000	0.179614	2.76562
15	20210000	20260000	0.179602	2.76544
3	170160000	170210000	0.17959	2.76526
3	190850000	190900000	0.179584	2.76517
4	68430000	68480000	0.179556	2.76475
1	232820000	232870000	0.17953	2.76436
1	252020000	252070000	0.179521	2.76422
3	163790000	163840000	0.179521	2.76421
18	58140000	58190000	0.17951	2.76405
8	37960000	38010000	0.179478	2.76358
6	33150000	33200000	0.179427	2.76281
17	52140000	52190000	0.179376	2.76204
3	220220000	220270000	0.179332	2.76138
2	105700000	105750000	0.179276	2.76053
16	41840000	41890000	0.179275	2.76052
1	126710000	126760000	0.179269	2.76044
9	37730000	37780000	0.179268	2.76042
21	20000000	20050000	0.179238	2.75997
6	57370000	57420000	0.179224	2.75976
24	17670000	17720000	0.179211	2.75956
2	86670000	86720000	0.179164	2.75886
2	74360000	74410000	0.179155	2.75872
19	60390000	60440000	0.179154	2.7587
5	18930000	18980000	0.179136	2.75844
13	64110000	64160000	0.179129	2.75833
12	25530000	25580000	0.179109	2.75803
2	235640000	235690000	0.179085	2.75767
1	70520000	70570000	0.179064	2.75735
12	10290000	10340000	0.179053	2.75719
2	187320000	187370000	0.178997	2.75634
1	119180000	119230000	0.178968	2.75592
16	70690000	70740000	0.178967	2.75589
10	53050000	53100000	0.17896	2.75579
20	19180000	19230000	0.178952	2.75568
2	34200000	34250000	0.178864	2.75435
4	68910000	68960000	0.178826	2.75378
26	31990000	32040000	0.178804	2.75345
15	16880000	16930000	0.178802	2.75342
1	29280000	29330000	0.178714	2.75209
3	107490000	107540000	0.178705	2.75195
8	63480000	63530000	0.178699	2.75187
15	5160000	5210000	0.178684	2.75164
1	126720000	126770000	0.178652	2.75116
3	75670000	75720000	0.178612	2.75057
11	14650000	14700000	0.178582	2.75011
11	13390000	13440000	0.178568	2.7499
14	15140000	15190000	0.178568	2.7499
3	186020000	186070000	0.178563	2.74982
[truncated: 242,862+ more rows]
